# Supplementary material for: Transcriptomic Analysis of the Regulation of Lipid Fraction Migration and Fatty Acid Biosynthesis in Schizochytrium sp
Source: Sci Rep. 2017 Jun 15;7:3562. doi: 10.1038/s41598-017-03382-9 (PMC5472558; doi:10.1038/s41598-017-03382-9)
Supplement: Supplementary file 2 — supplementary dataset for the paper [file 41598_2017_3382_MOESM2_ESM.xls]

## Sheet: Tab S2 8750 common genes
Tab S2 Gene expression of 8750 common genes during four stages
cereal	geneID	S1-RPKM	S2-RPKM	S3-RPKM	S4-RPKM
1	SchizochytriumA9170	11.4459	11.6266	11.5534	24.2159
2	SchizochytriumA9169	170.887	207.438	189.025	184.697
3	SchizochytriumA9168	27.275	33.7348	32.9468	54.5337
4	SchizochytriumA9167	12.3871	9.063	9.07283	12.619
5	SchizochytriumA9166	30.7412	41.4398	43.7019	65.2508
6	SchizochytriumA9165	130.817	135.126	137.175	162.818
7	SchizochytriumA9164	35.8197	40.8015	45.8098	71.0108
8	SchizochytriumA9163	86.5851	68.1761	68.8096	93.0744
9	SchizochytriumA9162	32.9409	29.2867	40.0961	38.5023
10	SchizochytriumA9161	2.63678	3.41668	3.07764	1.51664
11	SchizochytriumA9160	1215.18	829.077	873.343	815.788
12	SchizochytriumA9159	20.6765	5.73806	5.90914	14.5672
13	SchizochytriumA9158	69.4897	59.5792	72.7094	62.9257
14	SchizochytriumA9157	39.3441	58.8708	55.2006	30.9174
15	SchizochytriumA9156	55.0499	47.3317	43.2973	48.3929
16	SchizochytriumA9155	156.838	164.153	150.469	115.76
17	SchizochytriumA9154	0.874878	1.30638	2.22699	2.44962
18	SchizochytriumA9153	4.96724	6.56475	4.3152	9.25164
19	SchizochytriumA9152	33.4123	19.836	28.2407	41.2031
20	SchizochytriumA9151	6.08153	6.42323	10.0832	14.0722
21	SchizochytriumA9150	558.44	812.112	855.683	629.53
22	SchizochytriumA9147	44.7764	46.8106	37.5065	25.2242
23	SchizochytriumA9146	8.84982	8.36348	11.2917	17.1556
24	SchizochytriumA9145	8.36052	4.73676	6.11361	6.23442
25	SchizochytriumA9144	3.87224	0.359651	0.582442	0.36094
26	SchizochytriumA9143	12.281	2.25848	4.87672	3.27395
27	SchizochytriumA9142	1635.6	799.395	1044.98	300.057
28	SchizochytriumA9141	16.402	21.3039	18.7405	17.3192
29	SchizochytriumA9140	1.81658	1.57283	1.42641	1.53112
30	SchizochytriumA9139	34.3296	24.6367	30.4026	29.7282
31	SchizochytriumA9138	61.2311	64.8822	66.8488	47.0382
32	SchizochytriumA9137	14.6283	15.504	14.152	15.9334
33	SchizochytriumA9136	23.0686	11.4124	7.06344	12.9996
34	SchizochytriumA9135	67.3692	44.9254	45.0259	46.7028
35	SchizochytriumA9134	233.102	153.292	189.478	191.713
36	SchizochytriumA9133	41.5048	47.6787	56.0237	95.1421
37	SchizochytriumA9132	47.6569	66.8737	61.447	74.9916
38	SchizochytriumA9131	453.873	370.323	333.165	276.277
39	SchizochytriumA9130	31.9392	38.3448	34.5929	30.853
40	SchizochytriumA9129	87.5627	151.769	203.913	990.805
41	SchizochytriumA9128	73.0518	58.0696	73.6551	86.0465
42	SchizochytriumA9127	6.10412	3.49923	2.15438	1.06134
43	SchizochytriumA9126	7.05692	5.94681	5.82166	7.92229
44	SchizochytriumA9125	11.3612	7.38044	8.82638	12.1877
45	SchizochytriumA9124	25.1543	15.2265	13.5462	16.1011
46	SchizochytriumA9123	20.3548	46.8496	45.2432	28.5492
47	SchizochytriumA9122	2060.95	1527.81	1511.86	1434.46
48	SchizochytriumA9121	219.19	74.3054	93.1874	66.6715
49	SchizochytriumA9120	34.2133	35.8734	31.5627	35.9329
50	SchizochytriumA9119	3.07868	2.85945	5.41446	14.3485
51	SchizochytriumA9118	47.3799	45.3783	34.2053	35.796
52	SchizochytriumA9117	30.6023	19.8511	17.5579	14.1946
53	SchizochytriumA9116	37.9951	37.1066	46.0178	47.1299
54	SchizochytriumA9115	20.3572	29.435	34.6045	23.4378
55	SchizochytriumA9114	0.697455	0.178142	0.177536	0.625734
56	SchizochytriumA9113	14.7523	19.3539	26.4001	34.6066
57	SchizochytriumA9112	78.481	79.3001	80.4305	97.5863
58	SchizochytriumA9111	19.8663	13.2126	13.0556	15.8556
59	SchizochytriumA9110	89.3344	93.6374	83.6051	99.0037
60	SchizochytriumA9109	25.1973	29.893	28.5659	34.6275
61	SchizochytriumA9108	17.0328	22.5535	22.6978	21.1996
62	SchizochytriumA9107	67.0918	89.4738	94.1258	72.2014
63	SchizochytriumA9106	21.5011	26.2432	21.7548	25.6105
64	SchizochytriumA9105	401.594	159.933	154.77	198.187
65	SchizochytriumA9104	46.5129	47.8904	41.3195	38.1233
66	SchizochytriumA9103	34.1519	59.0929	52.5473	45.9417
67	SchizochytriumA9102	16.71	2.5437	2.48628	3.9765
68	SchizochytriumA9101	70.8679	39.1954	47.3878	64.6982
69	SchizochytriumA9100	47.6011	83.4886	68.3491	68.4508
70	SchizochytriumA9099	37.3934	14.8717	8.36568	7.29668
71	SchizochytriumA9098	219.594	227.754	232.159	265.275
72	SchizochytriumA9096	70.1747	128.656	108.19	94.6116
73	SchizochytriumA9095	91.9834	36.9361	50.323	89.1522
74	SchizochytriumA9094	0.420271	0.322034	0.606216	0.957596
75	SchizochytriumA9093	6.52121	5.43723	10.2269	8.45409
76	SchizochytriumA9092	145.65	124.176	102.436	101.82
77	SchizochytriumA9091	0.483052	0.352515	1.12421	1.55663
78	SchizochytriumA9090	0.596712	0.261276	0.0867953	1.48587
79	SchizochytriumA9089	32.5684	76.8458	63.5648	206.685
80	SchizochytriumA9088	14.8488	18.723	16.7889	27.6022
81	SchizochytriumA9087	23.423	22.6197	32.6613	20.3533
82	SchizochytriumA9086	58.9146	65.4401	81.0786	56.8388
83	SchizochytriumA9085	22.5429	27.2446	35.9046	60.7867
84	SchizochytriumA9084	154.365	139.703	157.322	234.025
85	SchizochytriumA9083	37.007	50.1304	44.0676	42.7811
86	SchizochytriumA9082	122.124	146.273	124.849	85.0998
87	SchizochytriumA9081	62.7658	86.7628	81.6281	82.989
88	SchizochytriumA9080	19.2171	11.7801	12.6382	19.5101
89	SchizochytriumA9079	19.3816	28.6084	27.9658	46.4426
90	SchizochytriumA9078	29.2083	52.524	46.6723	63.0557
91	SchizochytriumA9077	94.3298	95.0191	97.0439	109.016
92	SchizochytriumA9076	101.594	182.958	154.737	110.528
93	SchizochytriumA9075	36.5048	59.2373	53.4913	62.7549
94	SchizochytriumA9074	23.7778	32.9723	24.7616	32.7489
95	SchizochytriumA9072	41.5947	65.4248	68.5519	53.0697
96	SchizochytriumA9071	5.11467	7.09177	7.81158	11.2377
97	SchizochytriumA9070	26.1768	38.022	29.7072	32.7657
98	SchizochytriumA9069	202.291	237.883	264.368	254.298
99	SchizochytriumA9068	121.081	306.242	111.635	44.6739
100	SchizochytriumA9067	15.5506	9.56671	7.66136	86.0662
101	SchizochytriumA9066	63.958	70.1945	69.5603	64.4149
102	SchizochytriumA9065	10.2162	25.1035	39.71	23.2438
103	SchizochytriumA9064	10.9951	17.7323	24.4919	38.9609
104	SchizochytriumA9063	61.2454	49.4961	71.8374	61.0617
105	SchizochytriumA9062	14.0654	8.92692	3.90579	2.29436
106	SchizochytriumA9061	11.568	8.27606	6.9128	6.8119
107	SchizochytriumA9060	21.2396	24.9209	28.4263	28.4555
108	SchizochytriumA9059	13.9564	1.05878	1.7471	6.53225
109	SchizochytriumA9058	11.4568	10.9484	16.899	12.5957
110	SchizochytriumA9057	7.61446	14.1247	15.376	23.0295
111	SchizochytriumA9056	165.722	150.94	136.619	128.865
112	SchizochytriumA9055	0.119436	0.488097	1.21609	1.34708
113	SchizochytriumA9054	27.8734	29.5326	28.232	30.4608
114	SchizochytriumA9053	44.749	19.9876	12.3638	26.5151
115	SchizochytriumA9052	5.3018	3.1146	5.93807	2.44625
116	SchizochytriumA9051	34.7157	49.1095	50.0299	38.7714
117	SchizochytriumA9050	8.08832	4.60132	4.02415	7.06809
118	SchizochytriumA9049	25.7787	22.0207	17.3322	15.7586
119	SchizochytriumA9048	269.063	344.773	224.242	112.197
120	SchizochytriumA9047	21.0693	7.50781	11.1972	4.90021
121	SchizochytriumA9046	7.777	2.99586	0.649056	0.392165
122	SchizochytriumA9045	86.3713	57.0567	63.4552	60.3437
123	SchizochytriumA9044	1.66628	1.00596	1.38812	1.24254
124	SchizochytriumA9043	2195.3	1474.38	1582.02	1599.85
125	SchizochytriumA9042	8.42463	9.84995	7.75222	19.8976
126	SchizochytriumA9041	7.19818	7.14989	5.08967	19.5643
127	SchizochytriumA9040	22.4571	32.7979	35.9109	38.672
128	SchizochytriumA9039	63.3683	74.4577	61.9521	60.6951
129	SchizochytriumA9038	5.12267	3.41579	3.95806	7.92516
130	SchizochytriumA9037	0.397289	0.579854	0.924608	2.67689
131	SchizochytriumA9036	189.581	196.716	185.091	285.635
132	SchizochytriumA9035	25.5847	30.0043	36.9533	42.8667
133	SchizochytriumA9034	84.6299	110.636	112.486	104.102
134	SchizochytriumA9033	125.388	134.458	119.297	105.908
135	SchizochytriumA9032	128.932	104.51	136.377	87.6773
136	SchizochytriumA9031	120.936	148.714	113.118	109.973
137	SchizochytriumA9030	42.4867	50.3184	49.141	99.3611
138	SchizochytriumA9029	40.3008	29.4478	29.7609	43.9707
139	SchizochytriumA9028	27.1837	23.3902	21.2004	21.4479
140	SchizochytriumA9027	15.5473	12.6485	10.4068	12.251
141	SchizochytriumA9026	22.2258	22.0837	20.1433	18.2812
142	SchizochytriumA9025	25.9162	14.1939	14.9667	23.4156
143	SchizochytriumA9024	46.0097	58.2081	63.4302	46.9154
144	SchizochytriumA9023	11.0408	15.3372	6.42716	13.4623
145	SchizochytriumA9022	26.7372	55.7765	57.5986	41.3781
146	SchizochytriumA9021	31.4945	44.114	48.2898	27.8347
147	SchizochytriumA9020	86.3194	80.6799	131.407	76.77
148	SchizochytriumA9019	239.111	153.206	149.156	46.1912
149	SchizochytriumA9018	53.7303	18.4501	24.2893	18.8591
150	SchizochytriumA9017	1750.89	2100.4	2557.55	2122.9
151	SchizochytriumA9016	97.3974	127.627	130.923	142.482
152	SchizochytriumA9015	96.6016	144.212	148.27	211.961
153	SchizochytriumA9014	570.617	800.745	820.976	1443.19
154	SchizochytriumA9013	115.813	150.993	150.967	146.07
155	SchizochytriumA9012	10.169	12.248	12.0638	12.1006
156	SchizochytriumA9011	5.38943	10.5536	10.7311	11.144
157	SchizochytriumA9010	64.2417	104.003	89.5193	71.7397
158	SchizochytriumA9009	27.0031	25.4151	25.0909	29.4958
159	SchizochytriumA9008	276.404	428.111	326.109	201.255
160	SchizochytriumA9007	11.128	49.9087	41.481	38.3877
161	SchizochytriumA9006	59.4654	83.473	89.5488	130.142
162	SchizochytriumA9005	26.6777	41.3884	35.0436	39.8483
163	SchizochytriumA9004	23.4239	32.0203	38.5893	121.287
164	SchizochytriumA9003	317.718	397.465	557.36	536.269
165	SchizochytriumA9002	200.21	189.253	226.705	239.174
166	SchizochytriumA9001	99.329	151.475	144.111	90.1517
167	SchizochytriumA9000	5.16412	6.91201	7.98901	9.48166
168	SchizochytriumA8999	50.7205	85.2021	84.216	121.112
169	SchizochytriumA8998	6.27968	9.44739	8.32615	15.1417
170	SchizochytriumA8997	0.316563	0.0539039	0.107441	0.243437
171	SchizochytriumA8996	0.3808	0.448491	0.560052	1.45333
172	SchizochytriumA8995	815.886	231.558	314.038	85.983
173	SchizochytriumA8994	78.9009	81.7762	83.0464	65.8895
174	SchizochytriumA8993	59.6324	58.2328	67.582	71.87
175	SchizochytriumA8992	40.0783	54.133	52.9113	26.4671
176	SchizochytriumA8991	397.844	290.185	310.962	112.107
177	SchizochytriumA8990	78.7534	73.0876	89.4383	80.0178
178	SchizochytriumA8989	15.2006	18.6042	21.9215	18.5645
179	SchizochytriumA8988	19.6839	4.49254	1.28826	0.552948
180	SchizochytriumA8987	30.4762	45.1158	33.5541	35.0071
181	SchizochytriumA8986	304.791	444.885	368.88	234.863
182	SchizochytriumA8985	237.3	195.381	164.942	111.971
183	SchizochytriumA8984	39.1165	45.2964	38.5681	44.8519
184	SchizochytriumA8983	5.02102	3.00283	2.68088	6.21554
185	SchizochytriumA8982	4.83646	6.29261	7.68595	44.8912
186	SchizochytriumA8981	8.29157	16.7899	13.8425	23.8199
187	SchizochytriumA8980	39.9051	41.2053	35.6403	30.2091
188	SchizochytriumA8979	35.4354	37.0406	51.8949	108.119
189	SchizochytriumA8978	201.102	82.4884	41.9259	53.6824
190	SchizochytriumA8977	89.3827	108.97	101.91	84.2455
191	SchizochytriumA8976	589.934	451.094	495.25	664.793
192	SchizochytriumA8975	72.3285	70.9876	61.2605	37.4121
193	SchizochytriumA8974	35.9414	52.936	55.6248	66.6578
194	SchizochytriumA8973	65.6468	49.3662	51.6011	57.6942
195	SchizochytriumA8972	0.217374	0.333126	0.110664	1.33728
196	SchizochytriumA8971	14.9527	20.4587	21.2609	31.4059
197	SchizochytriumA8970	44.631	72.0592	52.1141	48.0537
198	SchizochytriumA8969	11.1865	12.9874	28.9927	60.8685
199	SchizochytriumA8968	46.6873	68.9697	69.1597	51.0358
200	SchizochytriumA8967	45.2607	48.5874	48.9935	211.004
201	SchizochytriumA8966	39.7009	42.4119	39.0398	195.175
202	SchizochytriumA8965	16.0066	6.25874	12.2737	18.9448
203	SchizochytriumA8964	50.7933	31.3596	45.7671	41.9441
204	SchizochytriumA8963	46.6321	75.3101	85.1928	53.3336
205	SchizochytriumA8962	331.9	451.513	418.275	324.108
206	SchizochytriumA8961	36.4495	30.6341	49.2935	31.0571
207	SchizochytriumA8960	5.75401	0.435459	0.216988	3.05914
208	SchizochytriumA8959	15.6757	14.4312	8.41104	13.2688
209	SchizochytriumA8958	56.7158	42.0495	57.7475	112.572
210	SchizochytriumA8957	13.3578	16.0798	27.7054	30.4994
211	SchizochytriumA8956	14.2314	36.3411	38.3816	18.8486
212	SchizochytriumA8955	15.7467	112.441	124.606	121.18
213	SchizochytriumA8954	105.719	85.2661	110.842	85.5718
214	SchizochytriumA8953	53.1827	35.9	37.855	43.5302
215	SchizochytriumA8952	10.4284	2.08352	0.519106	1.61576
216	SchizochytriumA8951	160.383	174.589	148.704	133.398
217	SchizochytriumA8950	22.4633	8.08746	6.09825	7.34346
218	SchizochytriumA8949	242.344	199.477	184.043	150.759
219	SchizochytriumA8947	11.4269	22.8794	18.4552	27.3382
220	SchizochytriumA8946	34.6416	36.655	37.5296	30.674
221	SchizochytriumA8945	40.3335	44.1601	37.2292	9.79128
222	SchizochytriumA8944	16.303	16.3297	14.6467	17.2077
223	SchizochytriumA8943	145.821	145.511	143.172	92.6347
224	SchizochytriumA8942	41.1356	64.6475	63.6062	101.723
225	SchizochytriumA8941	90.2396	71.9116	102.132	126.116
226	SchizochytriumA8940	16.5463	21.4626	27.4596	17.0071
227	SchizochytriumA8939	188.736	110.39	119.436	220.754
228	SchizochytriumA8938	26.3162	29.9888	22.6726	8.45068
229	SchizochytriumA8937	11.1958	9.09877	14.2494	15.0202
230	SchizochytriumA8936	8.76427	13.5072	18.1499	25.9435
231	SchizochytriumA8935	35.5674	1.41619	0.73776	2.35801
232	SchizochytriumA8934	60.5315	32.1538	27.6295	18.4605
233	SchizochytriumA8933	48.2433	48.5928	45.6529	39.9407
234	SchizochytriumA8932	30.7833	14.8976	28.4565	39.454
235	SchizochytriumA8931	25.3988	10.4742	14.6375	2.45011
236	SchizochytriumA8929	45.6101	40.2772	50.4539	45.2498
237	SchizochytriumA8928	10.9981	14.7175	12.3838	13.7974
238	SchizochytriumA8927	73.692	35.387	34.1721	39.6776
239	SchizochytriumA8926	9.54989	9.08315	10.8349	17.4854
240	SchizochytriumA8923	1.96834	1.48639	2.39627	1.97434
241	SchizochytriumA8922	2.33626	3.52844	4.34382	1.35395
242	SchizochytriumA8920	7.77562	6.53963	6.8673	8.94165
243	SchizochytriumA8919	35.9683	73.855	105.489	144.993
244	SchizochytriumA8918	10.853	3.23002	2.22609	4.33827
245	SchizochytriumA8917	109.103	190.686	180.285	175.743
246	SchizochytriumA8916	54.9297	42.7121	34.7605	35.4667
247	SchizochytriumA8914	24.7111	27.2852	24.9653	31.8682
248	SchizochytriumA8913	72.2845	106.579	94.7793	91.7116
249	SchizochytriumA8912	14.331	16.118	16.3697	29.2646
250	SchizochytriumA8911	38.9436	70.9418	77.9324	51.1683
251	SchizochytriumA8910	44.7307	64.1248	70.3332	55.7036
252	SchizochytriumA8909	89.5579	108.044	104.024	82.3544
253	SchizochytriumA8908	28.221	21.9644	10.9448	8.6773
254	SchizochytriumA8907	0.111474	0.0488097	0.0972871	0.0979695
255	SchizochytriumA8906	79.6737	56.347	62.0999	100.941
256	SchizochytriumA8905	129.356	191.146	175.399	77.6217
257	SchizochytriumA8904	20.301	33.117	29.6892	5.00745
258	SchizochytriumA8903	60.5812	211.845	151.165	226.778
259	SchizochytriumA8902	13.6254	38.6764	25.9587	59.6268
260	SchizochytriumA8901	3.62289	17.7952	15.7129	30.2175
261	SchizochytriumA8900	8.71578	8.19512	6.29336	13.6363
262	SchizochytriumA8899	1123.47	699.508	747.928	667.602
263	SchizochytriumA8898	86.8528	48.6611	155.028	189.399
264	SchizochytriumA8897	4.8097	3.44613	5.9148	17.8689
265	SchizochytriumA8896	56.6553	95.5125	74.4074	61.0333
266	SchizochytriumA8895	64.7506	54.3187	61.0884	59.908
267	SchizochytriumA8894	103.405	132.317	132.59	102.9
268	SchizochytriumA8893	122.816	108.081	115.755	157.205
269	SchizochytriumA8892	32.9269	11.8418	26.7881	248.705
270	SchizochytriumA8891	5.69589	5.46303	14.0845	17.163
271	SchizochytriumA8890	3.98799	10.0426	8.92175	16.4137
272	SchizochytriumA8889	121.923	225.218	256.993	192.317
273	SchizochytriumA8888	40.0911	41.1694	49.9032	38.0579
274	SchizochytriumA8887	8.5737	7.12262	8.2006	9.59008
275	SchizochytriumA8886	168.876	171.042	154.186	187.014
276	SchizochytriumA8885	13.9323	3.72625	4.30773	11.144
277	SchizochytriumA8884	24.8479	4.05934	2.78361	9.53067
278	SchizochytriumA8883	117.855	145.032	116.124	84.9547
279	SchizochytriumA8882	65.3208	66.3662	75.5098	64.7839
280	SchizochytriumA8881	131.929	137.184	114.299	119.659
281	SchizochytriumA8880	96.2053	184.903	190.699	235.319
282	SchizochytriumA8879	45.6404	31.7146	31.9333	79.5297
283	SchizochytriumA8878	84.7417	55.9548	56.3695	180.742
284	SchizochytriumA8877	1.75749	1.79557	1.31855	0.379371
285	SchizochytriumA8876	99.3403	138.453	113.22	71.5189
286	SchizochytriumA8875	22.7153	29.7929	32.2261	25.3418
287	SchizochytriumA8874	25.4017	38.7696	42.1788	33.4958
288	SchizochytriumA8872	56.8952	30.271	12.6542	12.9368
289	SchizochytriumA8871	17.2714	13.502	12.5744	12.2421
290	SchizochytriumA8870	0.251696	0.0935092	0.0465954	0.117306
291	SchizochytriumA8869	1.02828	0.781815	0.438273	0.931734
292	SchizochytriumA8868	19.755	27.6558	48.2328	66.8642
293	SchizochytriumA8867	13.2517	9.08526	11.0072	11.6804
294	SchizochytriumA8866	8.16686	11.6061	14.0675	33.0543
295	SchizochytriumA8865	7.70688	13.9711	29.5171	71.3015
296	SchizochytriumA8864	73.4734	141.751	61.1486	18.3231
297	SchizochytriumA8863	0.289831	0.592225	0.779918	0.742935
298	SchizochytriumA8862	0.163132	0.166667	0.1661	0.209081
299	SchizochytriumA8861	291.452	236.074	167.791	159.14
300	SchizochytriumA8860	11.1598	7.63415	9.88072	19.4025
301	SchizochytriumA8859	24.7441	37.2155	44.8679	42.7567
302	SchizochytriumA8858	30.1541	54.5439	65.9027	30.9893
303	SchizochytriumA8857	46.112	49.4791	46.2185	45.7233
304	SchizochytriumA8856	168.407	290.736	273.515	61.7809
305	SchizochytriumA8855	16.3126	22.4036	22.8719	36.1153
306	SchizochytriumA8854	2.89669	5.02363	3.71772	15.6241
307	SchizochytriumA8853	20.3057	30.6344	27.3272	34.7346
308	SchizochytriumA8852	184.768	140.721	132.797	104.551
309	SchizochytriumA8851	63.958	34.0244	23.8353	16.716
310	SchizochytriumA8849	120.475	151.421	140.082	121.222
311	SchizochytriumA8848	55.8814	69.3489	66.7116	73.2772
312	SchizochytriumA8847	13.1078	10.8537	10.5505	9.41796
313	SchizochytriumA8846	14.4722	2.25647	2.7814	4.52912
314	SchizochytriumA8845	722.544	183.39	319.677	111.755
315	SchizochytriumA8844	8.07016	15.6922	18.4219	19.1295
316	SchizochytriumA8843	22.2032	7.535	6.60032	16.3976
317	SchizochytriumA8842	2.34998	0.410682	0.787084	3.55087
318	SchizochytriumA8841	37.9624	42.7698	47.6544	28.7399
319	SchizochytriumA8840	20.521	24.6137	24.4899	29.0469
320	SchizochytriumA8839	125.59	52.7763	45.7123	33.8088
321	SchizochytriumA8838	35.143	23.518	25.2869	73.1618
322	SchizochytriumA8837	124.031	119.362	106.69	99.0887
323	SchizochytriumA8836	0.138172	0.297457	0.266297	0.505972
324	SchizochytriumA8834	130.07	112.008	120.528	96.4201
325	SchizochytriumA8833	71.3776	64.7678	72.6761	63.3791
326	SchizochytriumA8832	22.7559	42.7738	53.0805	52.7108
327	SchizochytriumA8831	79.8972	73.4912	75.5219	74.6054
328	SchizochytriumA8830	25.9663	27.0943	24.0644	25.9757
329	SchizochytriumA8829	21.2507	40.1077	50.2118	52.2272
330	SchizochytriumA8828	0.679293	0.30845	0.4611	0.85128
331	SchizochytriumA8827	191.84	222.334	209.212	175.479
332	SchizochytriumA8826	112.34	26.5008	40.2668	68.1752
333	SchizochytriumA8825	176.183	205.666	181.627	126.097
334	SchizochytriumA8824	37.6161	13.6223	20.7341	12.5111
335	SchizochytriumA8823	21.0362	59.7797	49.9773	36.987
336	SchizochytriumA8822	59.7467	58.1543	46.1627	32.6998
337	SchizochytriumA8821	24.5464	60.3115	49.2378	23.706
338	SchizochytriumA8820	39.0338	31.5216	29.0344	27.0812
339	SchizochytriumA8819	187.23	112.847	158.8	158.102
340	SchizochytriumA8818	42.626	61.4706	79.2172	66.8642
341	SchizochytriumA8817	6.76927	18.5142	18.2371	11.6829
342	SchizochytriumA8816	2.09284	3.63852	5.02286	6.04086
343	SchizochytriumA8815	28.0424	36.5028	39.5578	43.8988
344	SchizochytriumA8814	0.425627	1.08713	1.67157	2.24439
345	SchizochytriumA8813	15.7485	14.7301	13.3249	16.6023
346	SchizochytriumA8812	21.8257	18.1279	17.7782	10.4373
347	SchizochytriumA8811	32.9656	27.5769	31.3971	26.4848
348	SchizochytriumA8810	83.0497	90.6045	95.7373	91.0034
349	SchizochytriumA8809	0.113019	0.0769789	0.537018	8.1504
350	SchizochytriumA8808	18.3531	25.0676	31.642	41.7067
351	SchizochytriumA8807	13.4852	15.9366	24.3871	34.4639
352	SchizochytriumA8806	17.9142	21.6132	27.805	786.13
353	SchizochytriumA8805	224.059	265.179	189.666	195.197
354	SchizochytriumA8804	217.109	141.105	145.483	109.538
355	SchizochytriumA8803	0.36162	0.451558	0.572753	3.25463
356	SchizochytriumA8802	2.75544	4.81704	1.4963	5.96441
357	SchizochytriumA8801	14.2726	19.0358	20.0047	21.6145
358	SchizochytriumA8800	0.360288	0.460119	0.519693	1.97021
359	SchizochytriumA8799	44.2853	56.7632	53.1187	55.3046
360	SchizochytriumA8798	39.2564	48.4188	42.1181	38.0883
361	SchizochytriumA8797	25.0669	29.8866	35.1122	42.1376
362	SchizochytriumA8795	49.0771	60.787	56.0165	45.4952
363	SchizochytriumA8794	23.9442	32.3544	31.9072	30.8865
364	SchizochytriumA8793	60.0901	50.2455	44.944	49.2728
365	SchizochytriumA8792	21.2991	37.2528	36.5905	22.3779
366	SchizochytriumA8791	0.0872986	0.356762	0.888868	0.447551
367	SchizochytriumA8790	81.5052	41.5748	60.491	54.7219
368	SchizochytriumA8789	13.9923	29.8227	43.782	41.4296
369	SchizochytriumA8788	234.845	1084.1	707.813	827.2
370	SchizochytriumA8787	33.6562	17.8097	18.6579	18.5734
371	SchizochytriumA8786	102.166	194.806	161.04	178.208
372	SchizochytriumA8785	14.3148	11.1945	12.6499	14.297
373	SchizochytriumA8784	268.008	361.271	267.759	185.858
374	SchizochytriumA8783	152.076	191.341	161.613	99.2037
375	SchizochytriumA8782	28.9278	34.5841	40.4923	37.3169
376	SchizochytriumA8781	30.7456	32.9125	35.7913	35.8416
377	SchizochytriumA8780	15.5148	1.61053	2.61877	1.1059
378	SchizochytriumA8779	898.852	696.122	1372.05	3441.67
379	SchizochytriumA8778	26.1811	30.9102	25.5263	25.8572
380	SchizochytriumA8777	2.79852	2.63753	4.24102	7.54057
381	SchizochytriumA8776	71.6238	72.5369	66.08	90.6755
382	SchizochytriumA8775	80.1838	90.8405	84.7091	75.9047
383	SchizochytriumA8774	54.4273	84.2034	81.9939	73.1461
384	SchizochytriumA8773	17.1336	21.869	17.6386	16.0591
385	SchizochytriumA8772	42.7401	56.2496	54.65	51.6214
386	SchizochytriumA8771	192.938	677.751	356.911	301.126
387	SchizochytriumA8770	0.168289	0.171936	0.171351	0.287588
388	SchizochytriumA8769	355.794	363.505	356.992	316.767
389	SchizochytriumA8768	4.05235	0.562523	0.448487	0.70003
390	SchizochytriumA8766	20.5315	26.5853	29.532	36.4418
391	SchizochytriumA8765	17.9403	12.3143	16.706	15.7159
392	SchizochytriumA8764	18.4369	14.7087	22.886	42.9424
393	SchizochytriumA8763	6.04266	15.8691	12.4153	20.597
394	SchizochytriumA8762	18.4464	17.8729	17.6357	21.6665
395	SchizochytriumA8761	119.17	54.9698	47.0911	70.4998
396	SchizochytriumA8760	0.489856	1.3763	1.24692	1.82071
397	SchizochytriumA8759	4.11095	3.62469	1.14678	5.83185
398	SchizochytriumA8758	0.717031	0.578344	0.499525	5.45593
399	SchizochytriumA8756	5.69116	5.58359	6.69423	10.6174
400	SchizochytriumA8755	0.143009	0.389621	0.218416	0.513212
401	SchizochytriumA8754	32.3645	37.1785	33.4451	27.406
402	SchizochytriumA8753	31.3055	30.845	36.2259	30.0031
403	SchizochytriumA8752	2.80876	2.74486	2.61117	7.2624
404	SchizochytriumA8751	15.3405	20.0402	23.8923	43.1151
405	SchizochytriumA8750	2.43076	3.27732	2.92129	3.12564
406	SchizochytriumA8749	929.643	788.951	716.361	487.915
407	SchizochytriumA8748	29.8889	13.3867	15.37	4.58143
408	SchizochytriumA8747	216.856	183.66	185.318	175.828
409	SchizochytriumA8746	68.9173	31.0834	9.30584	14.6054
410	SchizochytriumA8745	23.8244	30.4423	27.3963	27.358
411	SchizochytriumA8744	24.4372	32.5346	34.2565	27.3277
412	SchizochytriumA8743	10.1072	10.1376	10.0091	12.9659
413	SchizochytriumA8742	92.0828	87.0855	80.788	90.8417
414	SchizochytriumA8741	5.9465	7.37194	9.26662	10.2796
415	SchizochytriumA8740	0.905723	0.462675	0.23055	5.57201
416	SchizochytriumA8739	5.02574	11.1877	12.9385	19.6487
417	SchizochytriumA8738	2.45727	0.482792	1.15476	3.39166
418	SchizochytriumA8737	3.23261	3.92678	3.8875	5.14139
419	SchizochytriumA8736	264.405	252.138	215.522	197.756
420	SchizochytriumA8735	0.971996	2.58797	1.97936	2.47645
421	SchizochytriumA8734	5.76943	6.37078	5.99307	9.87924
422	SchizochytriumA8733	3.27425	7.15502	4.49139	8.95252
423	SchizochytriumA8731	31.7116	14.5656	4.47072	7.50346
424	SchizochytriumA8730	37.4841	53.6849	50.1909	47.0331
425	SchizochytriumA8729	29.2354	36.8969	34.4599	31.2809
426	SchizochytriumA8728	59.611	13.2842	20.0282	35.1413
427	SchizochytriumA8727	0.83014	0.879542	1.90962	2.0964
428	SchizochytriumA8726	548.428	100.788	165.199	251.745
429	SchizochytriumA8725	11.2894	6.87745	10.281	10.1734
430	SchizochytriumA8724	4.84943	6.21488	3.68158	6.80418
431	SchizochytriumA8723	178.419	207.639	260.795	294.478
432	SchizochytriumA8722	27.0854	43.9468	48.1301	41.6869
433	SchizochytriumA8721	90.3637	130.537	130.595	95.6091
434	SchizochytriumA8720	6.56838	16.4246	15.1493	27.5345
435	SchizochytriumA8719	19.7139	20.7318	20.0726	20.984
436	SchizochytriumA8718	106.152	97.7967	41.6851	41.9775
437	SchizochytriumA8717	18.0125	30.713	31.3385	27.7211
438	SchizochytriumA8716	717.011	640.261	519.711	666.991
439	SchizochytriumA8715	27.9004	34.121	30.74	92.3118
440	SchizochytriumA8714	249.788	502.179	364.272	84.8293
441	SchizochytriumA8713	303.417	289.635	267.767	192.831
442	SchizochytriumA8712	25.9092	34.8829	35.5466	30.6179
443	SchizochytriumA8711	47.5324	12.0814	3.36419	0.772652
444	SchizochytriumA8710	29.9693	19.843	13.9476	15.628
445	SchizochytriumA8709	16.6436	17.9725	12.6646	16.1543
446	SchizochytriumA8708	27.5532	31.0159	33.7662	23.3454
447	SchizochytriumA8707	181.787	102.326	64.4945	1.91725
448	SchizochytriumA8706	60.8736	92.4581	93.8689	63.4816
449	SchizochytriumA8705	86.3544	132.535	82.1516	56.097
450	SchizochytriumA8704	173.587	237.367	223.391	155.058
451	SchizochytriumA8703	27.7399	27.8052	28.4226	28.5622
452	SchizochytriumA8702	123.36	72.7326	58.7903	55.9987
453	SchizochytriumA8701	113.944	330.659	252.719	92.5027
454	SchizochytriumA8700	6.99527	6.64481	7.18139	7.05393
455	SchizochytriumA8699	13.1121	17.5959	18.3163	14.7444
456	SchizochytriumA8698	355.919	202.072	229.841	246.638
457	SchizochytriumA8697	33.7286	39.5866	38.4299	52.6735
458	SchizochytriumA8696	8.48593	7.21774	10.5131	11.787
459	SchizochytriumA8695	152.032	171.237	179.375	174.512
460	SchizochytriumA8694	13.8923	6.5679	5.26972	7.03833
461	SchizochytriumA8693	64.267	51.9484	50.5205	26.9395
462	SchizochytriumA8692	21.3093	36.0583	31.7221	24.5803
463	SchizochytriumA8691	52.7666	52.9895	47.2472	45.5577
464	SchizochytriumA8690	9.54323	14.926	18.1741	24.6437
465	SchizochytriumA8689	17.98	25.7869	26.9744	29.6013
466	SchizochytriumA8688	340.972	319.715	360.113	299.973
467	SchizochytriumA8687	39.602	34.8443	30.6552	26.2589
468	SchizochytriumA8686	14.1168	12.1253	17.9776	87.8713
469	SchizochytriumA8685	12.5848	12.8575	14.2116	12.3171
470	SchizochytriumA8684	73.9388	87.8611	97.8206	107.21
471	SchizochytriumA8683	5.33103	6.54431	6.43787	32.5423
472	SchizochytriumA8682	8.16297	13.1189	17.7436	25.4855
473	SchizochytriumA8681	105.517	123.257	126.434	135.586
474	SchizochytriumA8680	80.0888	6.05014	4.48539	15.92
475	SchizochytriumA8678	17.2175	16.7099	17.2698	21.6192
476	SchizochytriumA8677	33.3238	28.5637	44.2656	34.5535
477	SchizochytriumA8676	18.9153	27.1177	28.7338	28.7008
478	SchizochytriumA8675	58.7897	70.519	55.7632	43.2012
479	SchizochytriumA8674	118.728	136.013	132.46	132.314
480	SchizochytriumA8673	15.8425	21.7741	28.5101	45.8547
481	SchizochytriumA8672	64.167	40.3595	38.094	38.3612
482	SchizochytriumA8671	5.26182	7.63782	11.0664	13.6794
483	SchizochytriumA8670	8.99477	12.8751	10.5417	18.8296
484	SchizochytriumA8669	5.35288	9.55866	10.6636	14.986
485	SchizochytriumA8668	21.0665	20.2892	21.5863	16.6472
486	SchizochytriumA8667	31.6904	25.1358	21.7599	24.6516
487	SchizochytriumA8666	3.62562	4.4884	3.65832	8.37267
488	SchizochytriumA8665	1.43622	0.277605	0.592843	1.6716
489	SchizochytriumA8664	95.7218	112.097	110.861	158.86
490	SchizochytriumA8663	0.579591	0.420593	0.551528	1.86613
491	SchizochytriumA8662	10.3009	36.1301	49.0556	36.0933
492	SchizochytriumA8661	27.6142	16.4212	12.1839	14.5199
493	SchizochytriumA8660	125.931	101.985	76.5375	47.5644
494	SchizochytriumA8659	49.6739	59.8969	59.7094	50.2389
495	SchizochytriumA8658	17.2964	27.6667	34.4402	35.5376
496	SchizochytriumA8657	46.8257	46.2187	42.2005	41.6375
497	SchizochytriumA8656	92.788	97.7125	92.8069	88.8759
498	SchizochytriumA8655	4.01831	4.08355	5.13603	3.04625
499	SchizochytriumA8654	5.87496	8.7033	7.77639	2.50992
500	SchizochytriumA8653	77.3461	127.881	119.319	91.9465
501	SchizochytriumA8652	63.0383	61.4433	93.6956	145.244
502	SchizochytriumA8651	125.813	98.2554	78.6805	72.2251
503	SchizochytriumA8650	31.0225	23.6792	17.5157	21.8452
504	SchizochytriumA8649	22.1522	34.5417	37.0851	41.301
505	SchizochytriumA8648	21.2141	11.6389	6.18899	12.6712
506	SchizochytriumA8647	107.469	84.3346	114.194	255.16
507	SchizochytriumA8646	79.915	97.1927	92.5274	80.206
508	SchizochytriumA8645	24.1603	17.7526	17.7979	25.9436
509	SchizochytriumA8644	16.2777	26.2369	29.7506	35.5572
510	SchizochytriumA8643	15.8592	25.2918	17.3729	6.24955
511	SchizochytriumA8642	0.128623	0.306625	0.742126	0.307725
512	SchizochytriumA8641	43.4206	27.5672	35.3464	0.443543
513	SchizochytriumA8640	155.346	92.7237	88.7427	56.5719
514	SchizochytriumA8639	32.9963	34.9197	43.0855	40.0409
515	SchizochytriumA8638	8.29324	10.3595	10.0274	12.0243
516	SchizochytriumA8637	14.1659	11.3122	10.8592	11.4779
517	SchizochytriumA8636	25.276	30.5458	28.1623	21.8438
518	SchizochytriumA8635	9.54819	34.0391	39.646	62.1427
519	SchizochytriumA8634	182.961	174.452	206.494	197.545
520	SchizochytriumA8633	48.672	45.6183	51.3342	44.4594
521	SchizochytriumA8632	3.96363	0.895157	0.679702	1.15504
522	SchizochytriumA8631	14.1524	34.3705	35.7233	31.509
523	SchizochytriumA8630	15.3786	4.77939	3.96451	3.61894
524	SchizochytriumA8629	7.03454	12.1078	13.8088	30.9304
525	SchizochytriumA8628	185.033	177.667	135.136	99.2996
526	SchizochytriumA8627	44.1119	57.7036	45.1815	59.9087
527	SchizochytriumA8626	19.6671	25.2326	24.7399	30.8718
528	SchizochytriumA8625	35.0727	53.7622	46.8556	36.9096
529	SchizochytriumA8624	3.46673	3.25468	4.0068	43.4713
530	SchizochytriumA8623	3.06383	2.56355	3.46918	4.46844
531	SchizochytriumA8622	40.934	38.2879	47.3556	48.9903
532	SchizochytriumA8621	37.9576	40.6967	40.6704	45.9338
533	SchizochytriumA8620	41.2957	46.0458	54.6015	25.5577
534	SchizochytriumA8619	363.368	315.801	320.062	283.264
535	SchizochytriumA8618	0.792994	0.810179	1.75733	38.9323
536	SchizochytriumA8617	0.421267	0.602554	1.62994	0.691102
537	SchizochytriumA8616	489.214	743.604	942.908	72.9427
538	SchizochytriumA8613	1.84404	1.11328	2.44656	4.95608
539	SchizochytriumA8612	179.765	157.332	138.717	141.247
540	SchizochytriumA8611	18.1765	20.0446	25.2608	33.2412
541	SchizochytriumA8610	648.279	389.009	470.142	680.978
542	SchizochytriumA8609	14.5682	6.33856	12.4468	21.4399
543	SchizochytriumA8608	73.1073	53.3212	62.118	82.7391
544	SchizochytriumA8607	88.0722	154.358	140.159	98.7305
545	SchizochytriumA8606	29.6303	16.4061	18.8258	23.3857
546	SchizochytriumA8605	100.064	151.972	113.682	60.6014
547	SchizochytriumA8604	25.7732	23.923	25.1842	28.4337
548	SchizochytriumA8603	19.0492	23.0185	19.5927	17.7174
549	SchizochytriumA8602	100.254	111.815	121.221	61.4803
550	SchizochytriumA8601	3.61036	4.68759	6.7394	9.10031
551	SchizochytriumA8600	62.9852	73.4848	77.6341	53.6754
552	SchizochytriumA8599	48.8616	49.4942	48.3214	31.0788
553	SchizochytriumA8598	209.335	99.3247	109.638	81.0634
554	SchizochytriumA8597	51.6668	70.1471	55.1256	46.6968
555	SchizochytriumA8596	194.273	186.536	152.337	139.539
556	SchizochytriumA8595	365.994	330.797	283.996	295.588
557	SchizochytriumA8594	6.471	7.85387	9.29472	11.3659
558	SchizochytriumA8593	17.1048	36.116	40.347	112.829
559	SchizochytriumA8592	72.546	67.3003	66.1293	67.4739
560	SchizochytriumA8591	154.668	158.96	178.521	199.229
561	SchizochytriumA8590	28.0527	33.4374	27.071	16.8502
562	SchizochytriumA8589	144.936	204.901	223.616	81.5568
563	SchizochytriumA8588	96.8076	202.446	267.358	125.608
564	SchizochytriumA8587	38.3264	65.9959	78.0025	48.4111
565	SchizochytriumA8586	1.37289	1.7533	1.9803	1.05575
566	SchizochytriumA8585	340.93	200.484	237.735	386.936
567	SchizochytriumA8584	35.341	15.858	14.7914	24.8009
568	SchizochytriumA8583	20.2571	9.32586	6.36353	9.10634
569	SchizochytriumA8582	2.63483	3.26877	1.53301	2.99104
570	SchizochytriumA8581	1440.13	1216.52	1214.8	1850.65
571	SchizochytriumA8580	224.655	316.524	230.353	173.76
572	SchizochytriumA8579	26.8647	31.6815	33.9807	35.7301
573	SchizochytriumA8578	21.9196	37.0606	37.2592	39.6232
574	SchizochytriumA8577	58.2651	77.2334	66.9308	48.9035
575	SchizochytriumA8576	101.175	115.043	94.3086	65.7989
576	SchizochytriumA8575	7.30375	21.0092	21.2475	20.9953
577	SchizochytriumA8574	3.16063	3.69042	5.12273	18.5844
578	SchizochytriumA8573	7.1687	5.9065	6.63199	8.33826
579	SchizochytriumA8572	35.6008	13.4763	10.5525	7.17634
580	SchizochytriumA8571	2.55734	1.75246	2.25456	2.01456
581	SchizochytriumA8570	217.287	145.332	149.618	193.193
582	SchizochytriumA8569	20.0826	16.3681	12.33	23.9076
583	SchizochytriumA8568	230.548	201.39	191.985	168.849
584	SchizochytriumA8567	95.5703	72.7831	89.7636	101.461
585	SchizochytriumA8566	99.5405	134.707	145.133	98.1243
586	SchizochytriumA8565	77.9	86.6414	87.7713	69.4469
587	SchizochytriumA8564	132.361	196.43	268.965	183.812
588	SchizochytriumA8563	2.92618	0.919876	0.753039	1.31882
589	SchizochytriumA8562	18.3637	12.4723	8.90624	15.1559
590	SchizochytriumA8561	0.434747	0.777295	0.442656	0.780082
591	SchizochytriumA8559	22.5775	21.7256	25.6078	28.3715
592	SchizochytriumA8557	4.03459	7.94961	13.2042	9.49775
593	SchizochytriumA8556	5.40559	8.38202	7.18243	4.87428
594	SchizochytriumA8555	21.3058	32.238	37.2633	61.8037
595	SchizochytriumA8554	121.599	98.9766	125.595	145.371
596	SchizochytriumA8553	208.398	435.572	360.693	212.887
597	SchizochytriumA8552	15.7257	15.5378	13.985	15.9609
598	SchizochytriumA8551	185.756	128.54	104.46	88.1391
599	SchizochytriumA8550	49.7887	44.7123	45.0999	38.5964
600	SchizochytriumA8549	12.3954	12.7053	11.1591	6.80045
601	SchizochytriumA8548	22.7685	25.3973	33.256	53.1484
602	SchizochytriumA8547	28.4401	14.0601	8.56977	15.8852
603	SchizochytriumA8546	28.1154	28.1927	32.404	35.6342
604	SchizochytriumA8545	18.1371	30.7448	24.3461	19.3627
605	SchizochytriumA8544	24.0644	14.3488	16.6693	19.9021
606	SchizochytriumA8543	8.7575	4.31387	4.29918	2.88622
607	SchizochytriumA8542	20.4414	18.7779	15.8349	11.5366
608	SchizochytriumA8541	4.41215	4.72018	3.434	1.18427
609	SchizochytriumA8539	100.156	74.8889	116.583	94.3355
610	SchizochytriumA8538	51.9822	52.0089	46.6345	61.7016
611	SchizochytriumA8537	32.8549	48.6551	47.6447	31.9859
612	SchizochytriumA8536	169.088	167.093	153.492	162.013
613	SchizochytriumA8535	35.6079	100.572	70.1926	48.1846
614	SchizochytriumA8534	33.2706	49.8923	28.5937	19.8263
615	SchizochytriumA8533	34.0576	27.7063	23.07	32.7424
616	SchizochytriumA8532	181.812	223.74	213.756	190.524
617	SchizochytriumA8531	0.699155	1.03899	0.647158	2.34611
618	SchizochytriumA8530	123.61	75.815	83.6051	82.375
619	SchizochytriumA8529	1.70441	1.89276	6.48894	3.49517
620	SchizochytriumA8528	1.73621	2.55432	5.48017	2.59909
621	SchizochytriumA8527	5.63793	3.77607	4.71997	9.31345
622	SchizochytriumA8526	0.698202	0.332889	0.900478	0.811342
623	SchizochytriumA8525	13.848	24.3	17.5571	29.1827
624	SchizochytriumA8524	58.3868	65.0059	70.4825	59.667
625	SchizochytriumA8523	6.30344	9.15845	14.1102	31.9584
626	SchizochytriumA8522	567.987	898.899	1231.78	1188.13
627	SchizochytriumA8521	11.8663	5.90079	6.41531	7.91387
628	SchizochytriumA8520	22.6928	42.2204	34.2937	60.0063
629	SchizochytriumA8519	25.4321	25.2912	30.6599	29.0439
630	SchizochytriumA8518	15.4638	13.3532	17.6642	25.2363
631	SchizochytriumA8517	20.5682	18.0941	20.0606	57.7625
632	SchizochytriumA8516	6.56729	8.63225	9.65867	11.5378
633	SchizochytriumA8515	275.397	315.148	236.142	158.493
634	SchizochytriumA8514	117.553	95.7585	105.209	103.771
635	SchizochytriumA8513	141.751	137.295	141.904	146.582
636	SchizochytriumA8512	63.7909	75.205	65.6092	66.0362
637	SchizochytriumA8511	5.44025	4.61568	5.51514	10.2831
638	SchizochytriumA8510	217.672	158.874	204.092	445.538
639	SchizochytriumA8509	13.9282	4.70366	2.96686	7.82771
640	SchizochytriumA8508	11.8968	12.6048	9.12231	7.52975
641	SchizochytriumA8507	66.219	54.4016	47.9444	45.9122
642	SchizochytriumA8506	62.4119	49.6053	92.5905	32.0695
643	SchizochytriumA8505	23.3409	30.8733	33.7798	40.2646
644	SchizochytriumA8504	7.65502	4.20558	3.16183	4.14661
645	SchizochytriumA8503	11.2318	12.1643	11.2249	18.9635
646	SchizochytriumA8502	61.8443	13.8803	22.7952	12.2035
647	SchizochytriumA8501	25.1584	44.1849	37.4069	33.5252
648	SchizochytriumA8500	52.3072	112.717	110.126	436.271
649	SchizochytriumA8499	87.5015	124.861	117.199	34.175
650	SchizochytriumA8498	59.4268	55.0213	68.3908	90.6788
651	SchizochytriumA8497	182.167	233.473	235.61	215.023
652	SchizochytriumA8496	33.1883	52.9433	39.3253	22.4871
653	SchizochytriumA8495	16.1175	6.93336	9.60888	29.0288
654	SchizochytriumA8494	112.065	93.9075	73.776	62.8156
655	SchizochytriumA8493	5.87191	5.50884	6.72608	5.32598
656	SchizochytriumA8492	1187.26	1049.06	811.925	874.073
657	SchizochytriumA8491	1.47412	0.812795	0.786203	1.3915
658	SchizochytriumA8490	224.632	221.299	192.117	431.073
659	SchizochytriumA8489	25.1015	69.1558	66.0597	94.3073
660	SchizochytriumA8488	1.01864	3.55112	4.35847	7.50244
661	SchizochytriumA8487	13.0424	3.43872	3.85539	9.4904
662	SchizochytriumA8486	131.354	134.419	154.42	134.315
663	SchizochytriumA8485	91.6528	69.0929	55.9145	59.6955
664	SchizochytriumA8484	2391.91	1427.86	1475.18	1250.58
665	SchizochytriumA8483	0.577098	0.589604	0.587597	0.986197
666	SchizochytriumA8482	77.7322	85.0669	97.5251	98.5242
667	SchizochytriumA8481	92.3578	107.642	98.9093	155.057
668	SchizochytriumA8479	7.39995	12.9943	12.0082	22.7623
669	SchizochytriumA8478	0.121268	0.15487	0.709979	0.466277
670	SchizochytriumA8477	5.29319	0.504737	0.574878	2.02619
671	SchizochytriumA8476	12.376	13.0495	15.5091	23.9149
672	SchizochytriumA8475	334.743	258.99	244.816	207.545
673	SchizochytriumA8474	29.379	36.5569	36.7478	29.5939
674	SchizochytriumA8473	13.6921	10.4839	7.26426	3.01947
675	SchizochytriumA8472	8.97582	4.11729	4.22762	6.19808
676	SchizochytriumA8471	62.0896	67.6069	83.64	129.357
677	SchizochytriumA8470	17.8872	14.751	16.6609	20.6432
678	SchizochytriumA8469	43.2751	10.6057	7.27221	12.7133
679	SchizochytriumA8468	3.12886	3.95377	4.77868	31.9124
680	SchizochytriumA8467	21.1939	27.4433	29.8793	35.0241
681	SchizochytriumA8466	0.468478	0.861534	0.8586	0.240173
682	SchizochytriumA8464	73.6475	78.061	93.4864	85.3266
683	SchizochytriumA8463	61.8121	92.0226	92.3335	58.0061
684	SchizochytriumA8462	0.594381	0.954268	0.0864563	0.261188
685	SchizochytriumA8461	24.9627	7.06128	5.38142	10.6994
686	SchizochytriumA8460	14.9014	20.9523	22.0827	39.6848
687	SchizochytriumA8459	18.9674	18.6589	14.0302	17.5224
688	SchizochytriumA8458	1.89021	1.34597	1.42886	3.11269
689	SchizochytriumA8457	30.238	26.1166	15.6413	26.3348
690	SchizochytriumA8456	0.120096	0.163598	0.0815205	0.205231
691	SchizochytriumA8455	2.07708	2.58433	3.79001	4.04854
692	SchizochytriumA8454	16.8203	26.9088	29.8904	30.2748
693	SchizochytriumA8453	3.34421	2.56251	1.70252	7.3722
694	SchizochytriumA8452	12.382	17.078	17.23	58.9646
695	SchizochytriumA8451	47.6221	50.7645	72.0015	70.3885
696	SchizochytriumA8450	23.7423	29.1081	24.6398	30.1862
697	SchizochytriumA8449	31.4409	27.0482	20.6547	37.4862
698	SchizochytriumA8448	13.7742	11.6264	16.49	47.8586
699	SchizochytriumA8447	23.1181	25.8359	26.0492	24.4521
700	SchizochytriumA8446	55.818	33.7032	37.2588	49.9521
701	SchizochytriumA8445	0.992162	0.737209	1.65307	0.832334
702	SchizochytriumA8444	1390.04	816.801	758.944	752.792
703	SchizochytriumA8443	56.2874	88.4274	107.875	106.049
704	SchizochytriumA8442	13.7871	10.4873	10.5882	14.3772
705	SchizochytriumA8441	12.2337	10.5779	11.5122	12.6757
706	SchizochytriumA8440	11.7637	25.8663	26.8198	24.9102
707	SchizochytriumA8439	213.728	192.427	173.901	149.787
708	SchizochytriumA8438	0.708422	0.0761867	0.265746	0.19115
709	SchizochytriumA8436	13.3572	15.6893	18.3213	23.8582
710	SchizochytriumA8435	80.3799	84.6881	67.6772	68.8453
711	SchizochytriumA8434	13.4656	25.0135	20.8152	38.892
712	SchizochytriumA8433	36.8635	61.2146	46.8031	62.8182
713	SchizochytriumA8432	58.9157	24.7356	25.1093	21.4426
714	SchizochytriumA8430	26.3205	46.0669	37.7324	32.537
715	SchizochytriumA8428	107.408	101.027	90.9904	84.6363
716	SchizochytriumA8427	165.605	166.666	168.686	224.526
717	SchizochytriumA8426	227.291	260.514	302.822	290.156
718	SchizochytriumA8425	2.07022	4.0379	4.4074	19.9724
719	SchizochytriumA8424	95.5219	143.329	132.069	183.222
720	SchizochytriumA8423	994.82	638.652	713.168	857.219
721	SchizochytriumA8422	1.16494	1.0889	0.782346	1.04197
722	SchizochytriumA8421	11.7104	9.2722	10.9546	11.8569
723	SchizochytriumA8420	44.9867	42.391	36.0131	39.0359
724	SchizochytriumA8419	120.763	65.8027	90.9904	76.3572
725	SchizochytriumA8418	84.4019	134.891	119.686	52.4976
726	SchizochytriumA8417	11.6544	16.857	16.2663	20.2069
727	SchizochytriumA8416	82.0479	51.4931	51.7517	65.0068
728	SchizochytriumA8415	192.888	229.274	129.405	121.004
729	SchizochytriumA8414	20.2774	15.8442	13.9734	34.3303
730	SchizochytriumA8413	9.20694	9.31469	11.2951	9.67044
731	SchizochytriumA8412	540.177	775.543	673.41	65.2822
732	SchizochytriumA8411	24.5203	33.7353	28.183	31.9282
733	SchizochytriumA8410	56.8375	54.0483	58.6636	32.0948
734	SchizochytriumA8409	24.2211	29.0496	33.5027	51.0955
735	SchizochytriumA8408	265.473	295.325	241.106	227.465
736	SchizochytriumA8407	1992.32	1520.66	2018.73	3774.87
737	SchizochytriumA8406	29.3841	52.0537	50.3018	44.6642
738	SchizochytriumA8405	57.7164	63.8457	49.6928	44.8892
739	SchizochytriumA8404	34.3401	4.55557	4.22478	13.176
740	SchizochytriumA8403	11.297	12.0068	14.419	18.7747
741	SchizochytriumA8402	70.3483	72.9973	68.0794	78.2433
742	SchizochytriumA8401	218.483	177.77	164.635	231.516
743	SchizochytriumA8400	45.4905	49.0923	40.7155	71.8357
744	SchizochytriumA8399	96.334	109.972	110.797	145.365
745	SchizochytriumA8398	48.4848	30.6295	41.715	52.9445
746	SchizochytriumA8397	42.7454	42.8645	48.9067	71.8494
747	SchizochytriumA8396	114.228	117.534	100.446	244.096
748	SchizochytriumA8394	132.894	347.343	421.11	778.056
749	SchizochytriumA8392	40.7851	31.7585	28.2384	25.091
750	SchizochytriumA8391	21.5424	25.7936	37.4174	37.9796
751	SchizochytriumA8390	87.3357	78.9314	75.2301	123.034
752	SchizochytriumA8389	35.6422	51.6998	67.7425	22.8295
753	SchizochytriumA8388	40.8076	51.5699	39.5811	67.0009
754	SchizochytriumA8387	25.2463	18.6235	16.1682	38.0208
755	SchizochytriumA8386	23.575	18.4307	27.0385	34.1903
756	SchizochytriumA8385	23.2772	26.5085	27.7509	21.5513
757	SchizochytriumA8384	20.8736	125.456	186.883	312.918
758	SchizochytriumA8383	21.3751	41.0856	47.2167	53.6771
759	SchizochytriumA8382	23.9304	23.4605	27.978	58.7293
760	SchizochytriumA8381	20.3323	21.0262	16.4944	17.2033
761	SchizochytriumA8380	1229.1	911.959	1061.71	996.284
762	SchizochytriumA8379	46.2215	22.6439	48.7983	53.4136
763	SchizochytriumA8378	21.1752	22.7349	30.2418	117.829
764	SchizochytriumA8377	3.4735	3.28166	5.6663	14.6672
765	SchizochytriumA8376	41.0436	68.1594	91.4435	112.687
766	SchizochytriumA8375	18.0577	29.4836	25.9488	29.9387
767	SchizochytriumA8374	1.1085	1.18776	0.770794	1.63557
768	SchizochytriumA8373	11.9327	18.1861	19.7028	22.1789
769	SchizochytriumA8372	48.538	47.8239	38.1993	39.9058
770	SchizochytriumA8371	77.1629	59.5109	64.3864	60.5926
771	SchizochytriumA8370	10.9563	10.1192	9.2815	13.3009
772	SchizochytriumA8369	1788.88	866.906	680.031	950.808
773	SchizochytriumA8368	287.465	285.763	254.392	365.069
774	SchizochytriumA8367	10.8482	9.95406	9.92017	19.5178
775	SchizochytriumA8366	52.6436	21.7874	53.6537	27.1471
776	SchizochytriumA8365	37.6825	53.166	52.5571	46.8116
777	SchizochytriumA8364	1.55267	1.90358	1.06712	1.9502
778	SchizochytriumA8363	21.8357	14.1692	12.0178	18.96
779	SchizochytriumA8362	237.001	74.7109	98.7381	133.945
780	SchizochytriumA8361	163.536	35.3785	12.7821	9.76182
781	SchizochytriumA8360	60.8791	66.2195	63.7146	69.0115
782	SchizochytriumA8359	39.7101	11.4764	10.0772	17.4943
783	SchizochytriumA8358	8.84119	1.22248	0.676844	2.24925
784	SchizochytriumA8357	23.6302	9.04557	7.39833	11.4571
785	SchizochytriumA8356	33.4547	42.5149	30.8298	26.2179
786	SchizochytriumA8355	2.02882	1.48056	0.236083	0.178304
787	SchizochytriumA8354	78.3184	111.042	79.906	55.0646
788	SchizochytriumA8353	26.5285	42.7852	41.6458	42.7567
789	SchizochytriumA8352	44.4576	92.9664	138.147	171.211
790	SchizochytriumA8351	294.513	380.932	236.347	195.889
791	SchizochytriumA8350	69.3297	83.9746	85.3462	105.255
792	SchizochytriumA8349	28.8261	34.7069	33.829	36.8447
793	SchizochytriumA8348	17.5807	23.3919	19.3575	12.5065
794	SchizochytriumA8347	13.5227	28.7935	23.0336	15.6794
795	SchizochytriumA8346	22.0267	40.0565	42.1297	43.4265
796	SchizochytriumA8345	0.514832	1.46108	1.74733	0.997097
797	SchizochytriumA8344	10.2166	7.88399	6.52918	2.17309
798	SchizochytriumA8343	21.5162	5.35843	2.70226	1.32821
799	SchizochytriumA8342	14.9511	3.14168	3.67081	9.45883
800	SchizochytriumA8341	234.531	41.3601	35.1265	41.2579
801	SchizochytriumA8340	93.9201	77.0267	57.7134	58.6825
802	SchizochytriumA8339	16.9582	0.47252	0.15697	0.237107
803	SchizochytriumA8338	8.31134	11.9355	9.23187	12.5743
804	SchizochytriumA8337	36.1749	39.0719	35.9452	31.9767
805	SchizochytriumA8336	148.487	113.349	120.55	145.977
806	SchizochytriumA8335	26.0105	27.4758	31.1184	32.1939
807	SchizochytriumA8334	14.8402	28.8876	24.2962	18.6348
808	SchizochytriumA8332	1.43804	4.40762	3.94698	7.88523
809	SchizochytriumA8331	164.937	230.851	257.634	174.785
810	SchizochytriumA8330	5.32229	9.38707	12.8062	21.369
811	SchizochytriumA8329	53.9097	69.3667	70.262	61.9174
812	SchizochytriumA8328	251.143	527.336	886.997	269.429
813	SchizochytriumA8327	96.7121	37.456	54.8365	30.3626
814	SchizochytriumA8326	24.7447	4.25841	2.04138	2.92125
815	SchizochytriumA8325	26.8664	27.8922	28.5157	22.9837
816	SchizochytriumA8324	25.6781	38.4427	37.1987	39.8317
817	SchizochytriumA8323	12.8848	18.1992	19.9935	20.7673
818	SchizochytriumA8322	2.02882	1.75552	2.86673	2.99297
819	SchizochytriumA8321	38.102	49.3521	56.4111	130.292
820	SchizochytriumA8320	83.835	133.965	147.746	129.427
821	SchizochytriumA8319	16.5677	48.044	52.1294	127.087
822	SchizochytriumA8318	2.54638	43.1478	41.8626	48.7153
823	SchizochytriumA8317	75.0341	60.4563	50.4956	44.2459
824	SchizochytriumA8316	35.4148	40.1748	46.8768	38.3154
825	SchizochytriumA8315	61.4062	57.6522	38.3784	39.0229
826	SchizochytriumA8314	9.87622	14.1956	11.4361	12.0624
827	SchizochytriumA8313	6.76209	1.83835	0.856945	2.083
828	SchizochytriumA8312	15.5203	1.09671	0.136622	2.56817
829	SchizochytriumA8311	38.9338	37.415	34.6762	35.5229
830	SchizochytriumA8310	69.784	57.7307	60.238	62.1202
831	SchizochytriumA8309	67.7832	71.2819	53.4281	53.4434
832	SchizochytriumA8308	62.7891	80.2049	73.0242	69.0646
833	SchizochytriumA8307	125.908	150.322	161.674	75.7238
834	SchizochytriumA8306	179.225	157.998	149.708	92.995
835	SchizochytriumA8305	18.3932	16.2795	11.1165	24.8093
836	SchizochytriumA8304	12.9339	20.6221	17.8812	16.2446
837	SchizochytriumA8303	241.097	108.111	164.816	247.318
838	SchizochytriumA8302	15.9591	11.9476	16.1093	16.7866
839	SchizochytriumA8301	691.653	383.966	373.328	390.587
840	SchizochytriumA8300	48.4186	15.8746	10.1475	33.1505
841	SchizochytriumA8299	37.7374	15.5211	15.1392	27.3422
842	SchizochytriumA8298	121.637	100.156	100.549	152.52
843	SchizochytriumA8297	55.2067	185.357	144.968	88.4713
844	SchizochytriumA8296	0.0926966	0.0947054	0.094383	0.855405
845	SchizochytriumA8295	11.1399	16.5547	15.8355	18.8021
846	SchizochytriumA8294	81.4272	263.937	177.983	351.461
847	SchizochytriumA8293	39.9197	33.9365	32.0249	74.5439
848	SchizochytriumA8292	65.5058	63.8942	51.8626	94.1218
849	SchizochytriumA8291	14.8906	23.3824	22.2303	24.0554
850	SchizochytriumA8290	34.3252	43.9405	48.3006	47.6833
851	SchizochytriumA8289	22.0013	26.5808	24.5707	45.0594
852	SchizochytriumA8288	227.456	249.989	249.437	257.398
853	SchizochytriumA8287	16.094	12.416	13.7722	15.0934
854	SchizochytriumA8286	9.58245	18.069	19.579	36.6632
855	SchizochytriumA8285	72.204	94.987	81.2711	78.4341
856	SchizochytriumA8284	380.809	178.558	289.502	224.158
857	SchizochytriumA8283	91.3449	215.797	264.943	312.033
858	SchizochytriumA8282	73.5313	53.4647	59.6584	64.938
859	SchizochytriumA8281	17.1852	17.42	19.5273	33.3907
860	SchizochytriumA8280	165.787	203.416	195.426	139.704
861	SchizochytriumA8279	10.3829	15.6017	11.8392	13.2919
862	SchizochytriumA8278	24.5677	100.054	92.4506	49.7999
863	SchizochytriumA8277	38.1668	39.5103	31.1404	26.953
864	SchizochytriumA8275	274.975	185.815	186.621	180.921
865	SchizochytriumA8274	20.6288	32.4509	45.3453	39.5848
866	SchizochytriumA8273	0.129389	0.660965	0.790458	0.530668
867	SchizochytriumA8272	20.961	35.3522	46.5241	26.9503
868	SchizochytriumA8271	67.6074	101.009	116.03	73.0041
869	SchizochytriumA8270	4.47639	0.109762	0.0729252	0.550776
870	SchizochytriumA8269	19.205	8.3204	3.91914	3.44811
871	SchizochytriumA8268	11.0476	61.8729	34.8387	9.26376
872	SchizochytriumA8267	99.452	74.0281	86.289	76.9156
873	SchizochytriumA8266	77.0235	52.3484	66.0597	65.6133
874	SchizochytriumA8265	12.8968	17.2142	20.5443	31.3526
875	SchizochytriumA8263	4.38927	6.21943	6.94311	7.52758
876	SchizochytriumA8262	21.1835	20.9353	22.6615	29.9185
877	SchizochytriumA8260	164.08	118.547	139.589	50.2634
878	SchizochytriumA8259	14.167	7.70234	5.94899	5.63643
879	SchizochytriumA8258	7.31166	5.24926	5.63381	5.4707
880	SchizochytriumA8257	44.7868	55.7928	51.8117	65.3734
881	SchizochytriumA8256	61.7962	39.3406	49.6407	54.022
882	SchizochytriumA8255	45.3323	69.5729	100.845	90.2463
883	SchizochytriumA8254	1652.84	1838.98	1996.05	2525.36
884	SchizochytriumA8253	173.572	230.154	166.893	106.889
885	SchizochytriumA8252	4.91471	7.50044	10.8631	13.7109
886	SchizochytriumA8251	3.22832	5.00239	5.73408	9.47058
887	SchizochytriumA8250	0.95675	1.23815	2.15613	2.62905
888	SchizochytriumA8249	12.3704	19.2438	18.4526	20.2263
889	SchizochytriumA8248	30.413	35.4054	37.7387	41.9569
890	SchizochytriumA8247	1436.68	965.792	1022.07	1629.64
891	SchizochytriumA8246	26.2188	42.4697	46.7044	39.6379
892	SchizochytriumA8245	36.9449	3.77455	6.34241	16.65
893	SchizochytriumA8244	9.47945	14.5691	14.145	18.8108
894	SchizochytriumA8243	31.7101	37.3324	37.5227	40.6617
895	SchizochytriumA8242	198.652	280.023	302.396	310.1
896	SchizochytriumA8241	98.4053	77.4012	71.3168	67.1595
897	SchizochytriumA8240	60.2144	67.9979	71.0493	76.7822
898	SchizochytriumA8239	23.8938	29.2	24.6798	31.8401
899	SchizochytriumA8238	26.4225	33.248	31.6736	30.9869
900	SchizochytriumA8237	73.636	63.2549	54.8822	57.2
901	SchizochytriumA8236	443.698	332.604	288.508	222.094
902	SchizochytriumA8235	33.9361	43.2639	49.5184	58.7093
903	SchizochytriumA8234	3.59683	3.27534	2.06998	10.663
904	SchizochytriumA8233	13.1587	12.5526	15.9889	15.4675
905	SchizochytriumA8232	32.8542	30.5239	45.8489	40.0981
906	SchizochytriumA8231	1.05928	0.518572	1.14596	4.29922
907	SchizochytriumA8230	6.62912	1.10255	1.88364	5.69057
908	SchizochytriumA8229	10.7621	2.35874	2.38687	4.18811
909	SchizochytriumA8227	11.4276	5.71074	7.14574	12.4813
910	SchizochytriumA8226	258.98	83.9756	186.054	170.469
911	SchizochytriumA8225	380.223	177.482	317.975	370.353
912	SchizochytriumA8224	331.673	138.881	112.534	131.845
913	SchizochytriumA8223	40.934	61.626	54.1344	37.2915
914	SchizochytriumA8222	12.2908	12.6609	11.4284	12.0293
915	SchizochytriumA8221	104.839	88.5935	91.7086	95.7707
916	SchizochytriumA8220	58.545	63.8581	64.9842	60.3842
917	SchizochytriumA8219	3.78727	2.53926	7.87301	22.0454
918	SchizochytriumA8218	108.155	154.203	247.387	84.0062
919	SchizochytriumA8217	5.98565	5.53601	7.50591	6.97713
920	SchizochytriumA8216	546.6	696.486	746.378	729.263
921	SchizochytriumA8215	24.7818	41.9907	72.1641	96.7064
922	SchizochytriumA8214	40.2015	29.5826	34.5238	50.9441
923	SchizochytriumA8213	229.919	201.272	154.93	160.92
924	SchizochytriumA8212	1.70567	1.54	1.49437	2.56231
925	SchizochytriumA8211	57.4356	79.9503	86.0374	67.1781
926	SchizochytriumA8210	47.4427	62.8886	66.0823	65.6613
927	SchizochytriumA8209	15.1456	18.5122	15.2651	21.4078
928	SchizochytriumA8208	0.151404	0.11049	0.132136	0.687492
929	SchizochytriumA8207	2.43424	0.741735	0.0869659	0.656819
930	SchizochytriumA8206	12.7653	15.9402	18.7743	23.9453
931	SchizochytriumA8205	4.83052	9.04788	13.1157	15.6842
932	SchizochytriumA8204	48.809	24.7971	19.3492	12.0328
933	SchizochytriumA8203	11.4042	11.8445	15.0118	16.4738
934	SchizochytriumA8202	213.575	187.694	210.584	240.733
935	SchizochytriumA8201	1.23042	1.25708	1.19314	6.24786
936	SchizochytriumA8200	192.26	98.8443	110.119	161.082
937	SchizochytriumA8199	0.33889	1.23655	1.47881	0.843868
938	SchizochytriumA8198	609.444	514.461	404.482	324.506
939	SchizochytriumA8197	42.8653	58.6344	49.954	41.8335
940	SchizochytriumA8196	1.35091	2.38396	2.46678	4.78501
941	SchizochytriumA8195	7.7455	9.9555	9.4128	11.7845
942	SchizochytriumA8194	7.51467	11.7982	18.7178	30.7331
943	SchizochytriumA8193	36.5583	61.2414	51.9786	34.9517
944	SchizochytriumA8192	62.4365	74.2065	69.8734	79.9176
945	SchizochytriumA8191	37.7544	37.7933	44.6539	60.0865
946	SchizochytriumA8190	9.15257	14.7778	14.4779	31.4211
947	SchizochytriumA8189	193.717	221.202	278.639	158.427
948	SchizochytriumA8188	250.089	296.864	236.305	178.276
949	SchizochytriumA8187	100.935	120.511	128.107	92.147
950	SchizochytriumA8186	2.68409	0.92696	1.4242	4.41885
951	SchizochytriumA8185	24.882	6.81058	6.18243	17.5481
952	SchizochytriumA8184	17.0965	33.7234	36.0215	23.6765
953	SchizochytriumA8182	26.8962	38.896	62.6889	142.031
954	SchizochytriumA8181	36.9351	19.6206	22.7893	21.9575
955	SchizochytriumA8180	2.76446	1.45678	2.0444	6.62376
956	SchizochytriumA8179	0.236276	0.965584	0.721722	2.90714
957	SchizochytriumA8178	0.995604	1.94959	2.40758	2.84981
958	SchizochytriumA8177	3.2453	3.90993	3.64724	4.95988
959	SchizochytriumA8176	8.35385	3.94259	5.87167	13.7226
960	SchizochytriumA8175	5.53081	9.7244	9.56033	12.5288
961	SchizochytriumA8174	0.693746	0.35439	0.588639	0.35566
962	SchizochytriumA8173	80.6738	108.162	103.811	68.3562
963	SchizochytriumA8172	28.2937	32.1763	24.2388	25.1691
964	SchizochytriumA8171	58.9296	51.0922	86.1005	84.2566
965	SchizochytriumA8170	24.1592	34.8214	30.2522	32.0996
966	SchizochytriumA8169	29.7619	24.5953	20.6504	20.83
967	SchizochytriumA8168	145.409	114.722	95.8652	103.659
968	SchizochytriumA8167	13.0424	16.5231	13.2797	13.7294
969	SchizochytriumA8166	0.0830463	0.0848459	0.211393	1.10695
970	SchizochytriumA8165	20.0083	27.3119	28.3088	36.7809
971	SchizochytriumA8164	30.0183	22.3004	17.8712	20.673
972	SchizochytriumA8163	2.84584	3.0931	2.89761	3.29044
973	SchizochytriumA8162	27.7953	20.6915	14.8762	18.6343
974	SchizochytriumA8161	27.6426	45.9772	42.2441	44.2629
975	SchizochytriumA8160	24.6806	28.9299	27.7933	31.6372
976	SchizochytriumA8159	32.4797	27.6314	26.2505	29.9334
977	SchizochytriumA8158	64.4768	104.469	115.484	112.1
978	SchizochytriumA8157	181.423	172.542	158.76	135.014
979	SchizochytriumA8156	22.5402	31.366	34.3705	38.6662
980	SchizochytriumA8155	11.2031	11.5313	12.7689	14.573
981	SchizochytriumA8154	171.216	270.129	285.959	428.529
982	SchizochytriumA8153	36.139	38.0795	34.38	35.8379
983	SchizochytriumA8152	210.92	284.285	282.453	248.869
984	SchizochytriumA8151	12.3555	13.0084	12.7082	12.4109
985	SchizochytriumA8150	39.6279	62.6951	80.3869	59.0383
986	SchizochytriumA8149	11.1575	12.3112	10.9862	5.92195
987	SchizochytriumA8148	13.3295	14.3517	15.9732	8.83112
988	SchizochytriumA8147	1.31326	0.550705	0.813266	2.25091
989	SchizochytriumA8146	31.6143	55.6658	50.7777	43.414
990	SchizochytriumA8145	50.0531	63.9588	80.7411	52.9708
991	SchizochytriumA8144	2.36027	1.67244	1.82179	2.73234
992	SchizochytriumA8143	14.7436	38.044	44.2656	47.8709
993	SchizochytriumA8142	19.5889	46.2245	46.8392	57.4047
994	SchizochytriumA8141	39.3561	23.7279	29.7046	27.3322
995	SchizochytriumA8140	5.14701	0.204215	1.272	4.86751
996	SchizochytriumA8139	6206.92	32955.8	16635.4	2879.34
997	SchizochytriumA8138	8.77609	19.8087	21.111	14.5376
998	SchizochytriumA8137	11.4739	16.9195	24.6896	44.246
999	SchizochytriumA8136	29.3495	34.5603	28.5986	49.2925
1000	SchizochytriumA8135	75.3487	56.6142	62.9581	81.9923
1001	SchizochytriumA8134	86.5794	75.8867	54.7198	66.2003
1002	SchizochytriumA8133	14.2606	18.1678	16.7833	17.2858
1003	SchizochytriumA8132	52.486	67.1303	65.78	64.8511
1004	SchizochytriumA8131	8.74639	2.71582	2.11724	20.112
1005	SchizochytriumA8130	25.0914	27.8907	26.3259	35.4781
1006	SchizochytriumA8129	87.8293	88.4107	86.2126	99.5533
1007	SchizochytriumA8128	0.266044	0.255821	0.446162	0.994859
1008	SchizochytriumA8127	2.14667	2.01511	1.87748	3.22634
1009	SchizochytriumA8126	169.551	208.237	202.103	170.22
1010	SchizochytriumA8125	919.658	752.049	598.721	501.957
1011	SchizochytriumA8124	57.7575	43.5848	41.0765	45.7965
1012	SchizochytriumA8123	5.71908	0.767515	0.592182	5.1434
1013	SchizochytriumA8122	2145.54	2032.9	2080.74	1518.26
1014	SchizochytriumA8121	606.574	612.938	564.583	510.861
1015	SchizochytriumA8120	169.974	112.893	75.0056	96.5816
1016	SchizochytriumA8119	22.0178	8.16697	7.56799	14.5232
1017	SchizochytriumA8118	64.8095	85.6701	67.3758	58.2918
1018	SchizochytriumA8117	1423.37	937.091	998.657	948.113
1019	SchizochytriumA8116	177.229	221.699	171.689	148.351
1020	SchizochytriumA8115	9.97436	11.5019	14.4624	22.137
1021	SchizochytriumA8114	5.5356	1.24146	1.23724	1.31513
1022	SchizochytriumA8113	128.995	24.9576	36.6454	28.2804
1023	SchizochytriumA8112	18.6967	6.47746	4.08403	6.16901
1024	SchizochytriumA8111	38.556	73.92	54.7666	58.0791
1025	SchizochytriumA8110	107.079	156.887	180.051	327.083
1026	SchizochytriumA8109	29.1017	28.7147	25.5741	34.727
1027	SchizochytriumA8107	0.680711	0.370913	0.277238	0.930608
1028	SchizochytriumA8104	96.5395	60.9099	66.8867	57.359
1029	SchizochytriumA8103	79.057	93.2483	85.3438	79.5679
1030	SchizochytriumA8102	27.534	47.0078	41.3556	81.5165
1031	SchizochytriumA8101	28.3106	55.92	73.0913	385.37
1032	SchizochytriumA8100	183.56	192.473	135.717	102.308
1033	SchizochytriumA8099	117.346	336.585	140.235	71.9429
1034	SchizochytriumA8098	36.4828	49.0849	43.4198	48.1252
1035	SchizochytriumA8097	34.0222	38.6122	38.1906	46.8272
1036	SchizochytriumA8096	40.2936	37.2978	36.3996	42.557
1037	SchizochytriumA8095	154.474	130.573	93.7113	87.8876
1038	SchizochytriumA8094	55.0878	53.7718	61.9264	70.07
1039	SchizochytriumA8093	113.419	88.159	103.828	135.365
1040	SchizochytriumA8092	45.5449	69.7498	79.3811	89.9723
1041	SchizochytriumA8091	17.0585	8.91325	10.5205	23.0876
1042	SchizochytriumA8090	2.32734	0.95111	1.4692	5.8703
1043	SchizochytriumA8089	6.59105	3.25545	7.99981	9.66711
1044	SchizochytriumA8088	381.611	372.173	306.532	221.205
1045	SchizochytriumA8087	41.0916	48.4749	100.958	88.856
1046	SchizochytriumA8086	263.387	297.476	300.977	268.19
1047	SchizochytriumA8085	60.396	70.2823	69.4467	60.0576
1048	SchizochytriumA8084	18.3986	25.3534	23.2419	34.816
1049	SchizochytriumA8083	69.272	52.799	49.3036	50.1264
1050	SchizochytriumA8082	428.667	235.673	281.071	202.93
1051	SchizochytriumA8081	47.8563	61.0441	57.4758	47.0266
1052	SchizochytriumA8080	20.095	8.98207	12.7878	79.6426
1053	SchizochytriumA8079	35.1046	51.9898	50.7952	74.2081
1054	SchizochytriumA8078	10.9727	2.17834	3.6535	5.54535
1055	SchizochytriumA8077	32.9602	4.95376	3.49465	9.04928
1056	SchizochytriumA8076	33.823	43.9881	48.1965	48.7067
1057	SchizochytriumA8075	20.9692	5.93922	4.75633	4.68326
1058	SchizochytriumA8073	4.07576	3.96579	5.73082	8.55702
1059	SchizochytriumA8072	18.989	20.5492	20.67	22.16
1060	SchizochytriumA8071	39.7165	47.4271	41.6942	39.428
1061	SchizochytriumA8070	1.45663	0.763176	1.10284	2.10626
1062	SchizochytriumA8069	36.0762	47.9622	42.799	42.8307
1063	SchizochytriumA8067	39.1156	50.4737	65.3332	127.113
1064	SchizochytriumA8066	138.517	156.606	151.802	125.794
1065	SchizochytriumA8065	61.9102	66.1333	63.877	64.8187
1066	SchizochytriumA8064	10512.3	7512.64	6603.56	5122.11
1067	SchizochytriumA8063	8.3654	9.19416	10.0985	11.6964
1068	SchizochytriumA8061	24.4652	27.1727	23.8687	15.5579
1069	SchizochytriumA8060	9.36301	9.15225	13.7847	12.3765
1070	SchizochytriumA8059	26.7644	30.816	27.9148	33.1696
1071	SchizochytriumA8058	3.95225	0.489442	0.386156	1.76012
1072	SchizochytriumA8057	41.1247	46.1318	36.2329	28.1397
1073	SchizochytriumA8056	542.27	146.635	168.96	98.2067
1074	SchizochytriumA8055	106.577	94.2218	104.127	101.613
1075	SchizochytriumA8054	41.378	39.6517	40.5187	48.0422
1076	SchizochytriumA8053	20.2208	23.0938	17.721	27.6935
1077	SchizochytriumA8052	54.9296	74.1655	71.9365	51.296
1078	SchizochytriumA8051	32.42	41.9734	41.3976	26.3751
1079	SchizochytriumA8050	7.30567	3.48727	1.40235	4.66637
1080	SchizochytriumA8049	48.8861	62.2211	61.6357	78.9956
1081	SchizochytriumA8048	42.8375	52.0126	51.2587	62.2904
1082	SchizochytriumA8047	1900.08	2169.74	2830.57	3604.25
1083	SchizochytriumA8046	76.1181	157.443	132.721	115.959
1084	SchizochytriumA8045	187.459	134.414	136.802	156.759
1085	SchizochytriumA8044	42.3426	26.7996	30.6632	37.879
1086	SchizochytriumA8043	12.7848	15.1479	18.6786	22.3847
1087	SchizochytriumA8042	957.997	607.956	568.339	639.985
1088	SchizochytriumA8041	1748.51	1086.94	1106.22	1068.34
1089	SchizochytriumA8040	44.2848	38.2095	40.004	50.2519
1090	SchizochytriumA8039	43.9109	42.1143	63.3635	65.8206
1091	SchizochytriumA8038	7.71061	10.5595	11.2752	14.8026
1092	SchizochytriumA8037	0.701205	1.13781	1.30193	2.49525
1093	SchizochytriumA8036	14.5297	21.7409	24.5791	16.0709
1094	SchizochytriumA8035	57.5622	34.8928	28.1342	25.8884
1095	SchizochytriumA8034	9.1885	2.73582	4.0363	8.15614
1096	SchizochytriumA8033	0.942887	2.6296	5.2413	6.68903
1097	SchizochytriumA8032	37.9497	60.8522	88.1619	59.1535
1098	SchizochytriumA8031	51.0685	85.9479	84.7382	68.5431
1099	SchizochytriumA8030	47.0279	81.7868	81.6147	181.198
1100	SchizochytriumA8029	11.7696	25.415	26.9559	49.6714
1101	SchizochytriumA8028	10.8532	19.4284	19.6456	43.2762
1102	SchizochytriumA8027	9.36498	8.38985	13.1528	16.4404
1103	SchizochytriumA8026	53.5242	44.7516	48.6032	44.5761
1104	SchizochytriumA8025	12.5796	7.11776	11.0037	14.0594
1105	SchizochytriumA8024	11.0861	11.7705	15.7143	18.9448
1106	SchizochytriumA8023	67.1046	63.0896	55.6073	50.5085
1107	SchizochytriumA8022	4.93749	2.83951	3.27249	6.35209
1108	SchizochytriumA8021	165.571	68.9326	87.5252	123.742
1109	SchizochytriumA8020	95.5649	265.824	160.058	1715.5
1110	SchizochytriumA8019	10.3366	8.07579	9.28649	8.72819
1111	SchizochytriumA8018	4.6747	6.44761	6.90163	8.14832
1112	SchizochytriumA8016	19.6572	14.8765	18.2146	22.2881
1113	SchizochytriumA8015	30.8319	25.4112	15.6438	13.387
1114	SchizochytriumA8014	28.263	27.6592	26.3978	24.5259
1115	SchizochytriumA8013	20.2411	17.6436	18.4722	18.7083
1116	SchizochytriumA8012	5.42559	5.00673	7.69837	8.0036
1117	SchizochytriumA8011	12.2366	11.4854	15.9032	21.88
1118	SchizochytriumA8010	35.6005	31.613	29.5857	39.2884
1119	SchizochytriumA8009	156.509	137.009	113.797	86.6834
1120	SchizochytriumA8008	40.9471	42.3509	43.9225	295.446
1121	SchizochytriumA8007	1.04799	0.241771	0.413054	0.450614
1122	SchizochytriumA8006	135.138	187.996	147.517	149.894
1123	SchizochytriumA8005	1.34214	0.16132	0.107181	0.296814
1124	SchizochytriumA8004	7.03048	11.1423	12.2932	23.7909
1125	SchizochytriumA8003	50.3912	77.6547	79.8123	62.8868
1126	SchizochytriumA8002	4.75907	12.484	8.38166	9.4955
1127	SchizochytriumA8001	124.931	95.4007	69.6708	69.7999
1128	SchizochytriumA8000	22.3191	20.8575	22.9406	22.9388
1129	SchizochytriumA7999	34.9188	16.1168	23.9296	35.9131
1130	SchizochytriumA7998	17.5064	44.8867	43.6725	56.1445
1131	SchizochytriumA7997	35.6101	42.0029	53.5449	74.928
1132	SchizochytriumA7996	36.956	44.7714	44.8208	29.099
1133	SchizochytriumA7995	11.6722	9.50555	10.2483	12.9219
1134	SchizochytriumA7994	83.2804	76.9868	70.0285	43.7953
1135	SchizochytriumA7993	8.65931	13.1794	18.0328	17.2824
1136	SchizochytriumA7992	55.7037	72.8723	68.1976	57.8914
1137	SchizochytriumA7991	78.3787	17.5129	14.5444	11.4624
1138	SchizochytriumA7990	21.4194	19.3258	18.0461	17.8467
1139	SchizochytriumA7989	25.176	25.8471	29.7605	32.7395
1140	SchizochytriumA7988	79.8486	77.2853	93.6956	73.8477
1141	SchizochytriumA7987	223.993	157.88	132.88	120.238
1142	SchizochytriumA7986	115.748	101.318	112.79	145.628
1143	SchizochytriumA7985	9.19155	13.374	13.2619	15.7222
1144	SchizochytriumA7984	6.80831	9.88903	8.85312	18.3351
1145	SchizochytriumA7983	25.837	22.8903	20.9679	32.259
1146	SchizochytriumA7982	53.3626	195.213	82.458	37.6804
1147	SchizochytriumA7981	122.701	204.087	144.106	65.0847
1148	SchizochytriumA7980	45.0488	53.6831	50.2186	58.2564
1149	SchizochytriumA7979	29.7882	35.8625	26.2315	40.4487
1150	SchizochytriumA7978	98.9873	87.3295	110.576	81.6045
1151	SchizochytriumA7976	158.816	129.323	139.121	106.285
1152	SchizochytriumA7975	1298	993.21	981.426	818.88
1153	SchizochytriumA7974	4.80308	10.7397	16.3481	39.2292
1154	SchizochytriumA7973	40.4	42.6636	40.1157	44.2828
1155	SchizochytriumA7972	19.9749	25.6764	26.6857	26.9398
1156	SchizochytriumA7971	35.9538	52.1008	49.6821	55.485
1157	SchizochytriumA7970	8.23916	8.77591	10.7094	14.1996
1158	SchizochytriumA7969	10.1975	18.5752	22.8282	18.7625
1159	SchizochytriumA7968	3.70523	0.353316	0.301811	0.303928
1160	SchizochytriumA7967	21.3213	1.38139	0.847189	0.74649
1161	SchizochytriumA7965	98.7643	128.966	107.435	86.1105
1162	SchizochytriumA7964	50.2918	78.6494	61.7492	43.7848
1163	SchizochytriumA7963	131.518	175.618	152.553	108.374
1164	SchizochytriumA7962	151.666	179.001	157.817	122.146
1165	SchizochytriumA7961	24.386	25.8476	23.7137	20.8833
1166	SchizochytriumA7960	53.3054	47.2241	42.587	39.4423
1167	SchizochytriumA7959	40.6438	57.1221	54.457	68.8338
1168	SchizochytriumA7958	7.64833	3.29014	3.6888	8.11725
1169	SchizochytriumA7957	57.4284	75.2565	55.0904	18.9789
1170	SchizochytriumA7956	16.0648	18.9937	20.4633	27.8317
1171	SchizochytriumA7955	33.1381	30.2842	34.0505	27.1197
1172	SchizochytriumA7954	4111.68	5235.62	5691.74	2348.42
1173	SchizochytriumA7953	11.5355	8.17488	9.64067	11.5542
1174	SchizochytriumA7952	4.92713	10.2159	12.6895	6.98359
1175	SchizochytriumA7950	32.4172	42.2065	39.4055	17.1826
1176	SchizochytriumA7949	15.4925	13.3441	18.6154	24.3043
1177	SchizochytriumA7948	30.8964	29.5696	23.5006	17.2795
1178	SchizochytriumA7947	3.83191	6.09783	6.4554	8.9057
1179	SchizochytriumA7946	19.9016	13.6405	14.6561	34.6513
1180	SchizochytriumA7945	20.5463	14.907	12.2286	26.5625
1181	SchizochytriumA7944	36.5373	38.3528	36.3386	31.4562
1182	SchizochytriumA7943	6.12549	0.996887	3.09087	12.6169
1183	SchizochytriumA7942	60.1159	58.8154	48.6858	33.7062
1184	SchizochytriumA7941	101.235	171	108.833	107.91
1185	SchizochytriumA7940	25.3867	19.1284	22.5636	26.8433
1186	SchizochytriumA7939	20.9301	29.0418	32.0544	65.4453
1187	SchizochytriumA7938	87.4939	92.1714	49.7242	30.8769
1188	SchizochytriumA7937	33.1148	35.8642	26.6065	13.4203
1189	SchizochytriumA7936	15.4803	38.2896	35.051	50.0815
1190	SchizochytriumA7935	8.17473	6.58027	4.35089	11.2393
1191	SchizochytriumA7934	799.091	517.423	463.137	398.524
1192	SchizochytriumA7933	63.1336	35.215	27.4235	48.128
1193	SchizochytriumA7932	35.5882	21.9485	17.7868	20.3172
1194	SchizochytriumA7931	1.95297	1.47478	1.3833	3.22132
1195	SchizochytriumA7929	3.39646	6.07262	5.70612	7.66152
1196	SchizochytriumA7928	0.456667	0.0933127	0.37198	0.187295
1197	SchizochytriumA7927	35.4214	44.6844	30.3993	47.1271
1198	SchizochytriumA7926	27.8718	5.90408	3.03251	5.87967
1199	SchizochytriumA7925	133.257	109.831	105.231	116.776
1200	SchizochytriumA7924	0.167986	0.308927	0.290771	2.01523
1201	SchizochytriumA7923	2.02066	0.437913	0.623459	0.941749
1202	SchizochytriumA7922	91.1175	87.5939	67.9026	42.5745
1203	SchizochytriumA7921	7.73511	8.53726	8.9681	8.45209
1204	SchizochytriumA7920	24.8592	46.0707	45.9138	31.061
1205	SchizochytriumA7919	11.5724	25.9631	18.7094	15.313
1206	SchizochytriumA7918	8.48672	12.3452	14.6803	29.34
1207	SchizochytriumA7917	1.82777	1.13376	0.930509	5.28756
1208	SchizochytriumA7916	36.1625	67.6589	67.2569	55.2486
1209	SchizochytriumA7915	75.3552	126.371	189.843	210.834
1210	SchizochytriumA7914	43.0532	68.3478	78.9056	195.468
1211	SchizochytriumA7912	10.8605	8.83309	9.43776	10.0254
1212	SchizochytriumA7911	1.36859	0.639626	1.097	2.14968
1213	SchizochytriumA7910	30.798	52.553	52.7878	60.3236
1214	SchizochytriumA7909	2.94032	2.78946	3.95611	8.82908
1215	SchizochytriumA7908	5.81291	7.43608	6.9134	11.3193
1216	SchizochytriumA7907	44.5548	81.8381	42.5767	34.5494
1217	SchizochytriumA7906	11.5905	6.82688	9.02952	30.6196
1218	SchizochytriumA7905	66.9544	44.7559	53.6425	56.0604
1219	SchizochytriumA7904	118.75	97.3675	101.032	122.481
1220	SchizochytriumA7903	28.1932	33.6049	37.6923	67.8277
1221	SchizochytriumA7902	117.438	95.3232	78.6433	97.6043
1222	SchizochytriumA7901	35.0894	86.1629	97.9495	166.758
1223	SchizochytriumA7900	163.165	245.119	262.299	251.418
1224	SchizochytriumA7899	12.2315	14.1536	12.5916	16.0058
1225	SchizochytriumA7898	67.1315	54.369	42.9953	51.9563
1226	SchizochytriumA7896	19.588	29.6339	29.9391	26.423
1227	SchizochytriumA7895	16.8557	21.6438	12.7545	13.8828
1228	SchizochytriumA7894	16.4238	26.6501	16.7226	12.3823
1229	SchizochytriumA7893	191.557	152.244	142.884	158.466
1230	SchizochytriumA7892	27.9977	46.2379	56.9699	67.8894
1231	SchizochytriumA7891	83.0575	86.9486	86.9168	113.421
1232	SchizochytriumA7890	36.7863	64.3354	59.2261	43.7006
1233	SchizochytriumA7889	38.9184	32.7792	40.158	44.3328
1234	SchizochytriumA7888	78.6857	87.3654	72.3432	90.0732
1235	SchizochytriumA7887	15.8274	13.7604	16.2445	15.8383
1236	SchizochytriumA7886	2.42099	1.26304	0.786711	4.06678
1237	SchizochytriumA7885	13.5859	16.6161	15.9982	26.6488
1238	SchizochytriumA7884	46.0193	71.1722	74.9893	88.3494
1239	SchizochytriumA7883	5.89074	1.29043	0.788914	3.48251
1240	SchizochytriumA7882	209.823	189.122	196.866	210.915
1241	SchizochytriumA7880	5.28747	19.2073	23.5685	114.814
1242	SchizochytriumA7879	15.0383	18.5328	22.3714	24.7331
1243	SchizochytriumA7878	203.308	223.034	185.111	137.185
1244	SchizochytriumA7877	244.497	105.539	115.952	133.926
1245	SchizochytriumA7876	77.4794	90.056	91.6539	94.2318
1246	SchizochytriumA7875	7.65648	8.18205	6.27246	8.07604
1247	SchizochytriumA7874	21.3026	13.2362	17.7062	30.9358
1248	SchizochytriumA7873	0.6997	0.19063	0.474953	0.956569
1249	SchizochytriumA7872	33.687	38.1117	35.1003	52.2338
1250	SchizochytriumA7871	0.137578	0.702798	1.40081	3.24446
1251	SchizochytriumA7870	680.868	653.703	736.473	758.915
1252	SchizochytriumA7869	15.6142	14.3886	13.5083	16.4283
1253	SchizochytriumA7867	39.5157	42.8905	38.6754	35.3086
1254	SchizochytriumA7866	24.5045	34.5389	28.8881	161.11
1255	SchizochytriumA7865	336.929	222.084	174.67	149.39
1256	SchizochytriumA7864	28.8538	35.7747	36.8057	45.8199
1257	SchizochytriumA7863	8.20278	15.8113	8.51904	11.943
1258	SchizochytriumA7862	16.6446	21.447	27.5712	14.3917
1259	SchizochytriumA7861	36.0043	72.3065	53.8737	75.7909
1260	SchizochytriumA7860	18.872	43.5083	30.0805	37.3831
1261	SchizochytriumA7859	38.0662	49.4146	49.8777	31.1362
1262	SchizochytriumA7858	51.9806	76.2811	60.3039	47.2679
1263	SchizochytriumA7857	186.651	194.472	163.488	161.365
1264	SchizochytriumA7856	0.85496	0.407628	0.377223	2.05275
1265	SchizochytriumA7855	58.3332	61.1716	62.5882	107.434
1266	SchizochytriumA7854	108.844	125.12	107.277	152.398
1267	SchizochytriumA7853	69.1341	76.4391	73.7084	121.664
1268	SchizochytriumA7852	3.61657	1.00771	0.618019	2.37272
1269	SchizochytriumA7851	262.938	363.236	342.846	224.595
1270	SchizochytriumA7849	21.8063	30.0922	30.0249	32.708
1271	SchizochytriumA7848	17.8475	37.2868	41.2369	17.9477
1272	SchizochytriumA7847	14.5833	40.2703	44.4757	17.3508
1273	SchizochytriumA7846	0.744254	0.865263	0.470355	0.710481
1274	SchizochytriumA7845	3.25772	2.41524	2.14283	2.66038
1275	SchizochytriumA7844	5.81022	8.44857	9.43174	17.5456
1276	SchizochytriumA7843	193.731	195.117	184.608	186.264
1277	SchizochytriumA7842	65.1105	43.5866	43.4382	76.4459
1278	SchizochytriumA7841	47.1747	44.7712	39.3603	37.5024
1279	SchizochytriumA7840	154.401	154.887	136.995	197.722
1280	SchizochytriumA7839	102.183	126.905	117.704	85.4275
1281	SchizochytriumA7838	37.034	22.4826	23.1165	21.7377
1282	SchizochytriumA7837	14.3648	16.5277	17.622	14.2469
1283	SchizochytriumA7836	1.10905	1.3597	0.790458	0.113715
1284	SchizochytriumA7835	52.3072	40.4182	44.3733	59.5433
1285	SchizochytriumA7834	354.695	220.162	213.56	261.027
1286	SchizochytriumA7833	31.1277	21.8448	21.6032	33.1514
1287	SchizochytriumA7832	26.7995	34.5802	31.1274	32.0582
1288	SchizochytriumA7831	86.3059	88.1762	81.1051	49.0484
1289	SchizochytriumA7830	26.4602	23.2949	25.5244	23.4906
1290	SchizochytriumA7829	22.3879	27.1929	24.175	23.1218
1291	SchizochytriumA7828	16.9921	9.76743	15.5605	8.94384
1292	SchizochytriumA7827	16.9789	7.84477	5.57908	9.68403
1293	SchizochytriumA7826	39.9761	11.3093	10.3948	12.82
1294	SchizochytriumA7825	53.4377	39.0704	20.0835	28.1696
1295	SchizochytriumA7824	10.2861	3.50301	1.32187	1.16048
1296	SchizochytriumA7822	13.2581	17.3261	17.2172	14.7247
1297	SchizochytriumA7820	43.0334	51.9136	38.8729	43.1053
1298	SchizochytriumA7819	80.7092	80.2223	71.5477	70.8366
1299	SchizochytriumA7818	359.84	248.781	235.286	226.763
1300	SchizochytriumA7817	7.11575	14.1254	13.6324	21.8561
1301	SchizochytriumA7816	223.922	156.33	331.157	1251.17
1302	SchizochytriumA7815	3.23663	3.38842	3.82442	3.40057
1303	SchizochytriumA7814	0.752158	1.38322	1.07218	1.23394
1304	SchizochytriumA7813	110.481	85.1253	129.516	74.6838
1305	SchizochytriumA7812	14.3445	14.2176	14.6836	30.3469
1306	SchizochytriumA7811	20.2425	16.1632	21.9426	23.6292
1307	SchizochytriumA7810	51.7781	64.2745	80.979	60.6511
1308	SchizochytriumA7809	0.198969	0.152461	0.202589	0.969046
1309	SchizochytriumA7808	19.8595	19.9411	27.0577	37.9247
1310	SchizochytriumA7807	40.849	28.5411	32.8267	32.5273
1311	SchizochytriumA7806	26.1	31.6267	30.901	35.4353
1312	SchizochytriumA7805	3.83076	8.73774	8.34516	16.8987
1313	SchizochytriumA7804	7.23348	6.67384	14.655	19.9419
1314	SchizochytriumA7803	29.1346	40.837	61.7737	53.9238
1315	SchizochytriumA7802	18.0498	8.72474	7.50935	1.8905
1316	SchizochytriumA7801	51.9919	81.6642	70.2255	67.6995
1317	SchizochytriumA7800	897.402	596.833	697.255	599.333
1318	SchizochytriumA7799	143.543	135.978	133.599	92.6974
1319	SchizochytriumA7798	17.4969	2.90224	1.8444	8.52687
1320	SchizochytriumA7797	97.128	46.1794	45.3196	74.4704
1321	SchizochytriumA7796	97.7581	108.834	93.8505	105.283
1322	SchizochytriumA7795	37.8147	35.1929	40.5179	49.6675
1323	SchizochytriumA7794	132.839	78.7165	77.9567	77.5129
1324	SchizochytriumA7793	231.171	166.103	159.976	207.579
1325	SchizochytriumA7791	3.87536	2.46639	2.01653	4.39614
1326	SchizochytriumA7790	76.6885	100.068	81.6237	68.4582
1327	SchizochytriumA7789	544.422	427.68	234.934	82.9772
1328	SchizochytriumA7787	168.102	176.187	157.389	151.559
1329	SchizochytriumA7786	6.94583	15.3994	17.1221	32.668
1330	SchizochytriumA7785	156.369	148.397	111.786	92.1308
1331	SchizochytriumA7784	37.9163	25.7577	31.1274	44.5761
1332	SchizochytriumA7783	257.615	258.792	271.264	340.307
1333	SchizochytriumA7782	209.403	139.666	108.205	88.4093
1334	SchizochytriumA7781	20.7749	20.0384	22.91	27.154
1335	SchizochytriumA7779	5.6167	6.03652	5.19898	7.10525
1336	SchizochytriumA7778	12.7688	14.2879	12.8463	20.4177
1337	SchizochytriumA7777	19.6834	24.744	30.2366	29.3079
1338	SchizochytriumA7776	23.7594	18.9374	22.1328	11.4032
1339	SchizochytriumA7775	85.1073	70.2012	67.7739	50.9351
1340	SchizochytriumA7774	24.5741	20.3197	20.8672	15.9807
1341	SchizochytriumA7773	34.1812	61.395	60.0633	58.6676
1342	SchizochytriumA7772	5.85518	10.1695	18.0341	20.6371
1343	SchizochytriumA7771	34.8736	56.9191	39.2499	32.2696
1344	SchizochytriumA7770	23.9213	29.1096	34.13	34.3174
1345	SchizochytriumA7769	0.234239	0.191452	0.9063	1.53711
1346	SchizochytriumA7768	1.10237	0.140782	0.280606	1.58948
1347	SchizochytriumA7767	180.472	176.927	166.839	188.759
1348	SchizochytriumA7766	143.053	103.851	88.1097	78.7511
1349	SchizochytriumA7765	21.0145	9.70629	13.6161	179.628
1350	SchizochytriumA7764	25.3528	31.8762	34.8126	25.3544
1351	SchizochytriumA7763	33.2503	57.3258	48.0743	43.8516
1352	SchizochytriumA7762	23.0386	29.4659	32.7974	31.5839
1353	SchizochytriumA7761	4.02122	0.930196	0.772524	0.972428
1354	SchizochytriumA7760	44.0933	30.514	26.6314	26.7275
1355	SchizochytriumA7759	35.108	26.9937	32.975	34.725
1356	SchizochytriumA7758	6.88122	4.79553	6.264	10.56
1357	SchizochytriumA7757	38.5469	53.609	56.1537	50.2802
1358	SchizochytriumA7756	9.68214	8.63122	9.85828	5.93699
1359	SchizochytriumA7755	38.2603	34.9815	35.1822	32.7879
1360	SchizochytriumA7754	65.0005	91.4814	91.2238	74.1308
1361	SchizochytriumA7753	2.96958	0.0606788	0.120944	1.27882
1362	SchizochytriumA7752	11.1404	17.7667	15.0319	12.537
1363	SchizochytriumA7751	76.57	47.4156	60.2913	70.4843
1364	SchizochytriumA7750	2.00653	0.100491	0.140208	1.04885
1365	SchizochytriumA7749	20.9232	18.8813	20.8894	22.7889
1366	SchizochytriumA7748	27.0452	22.1201	17.294	21.6173
1367	SchizochytriumA7747	325.385	161.04	235.261	65.6516
1368	SchizochytriumA7746	54.4836	38.9006	42.7663	66.289
1369	SchizochytriumA7745	0.662052	0.225466	0.0748995	0.716536
1370	SchizochytriumA7744	22.0937	4.15043	4.5717	3.87301
1371	SchizochytriumA7743	2040.81	1269.4	1137.05	1180.47
1372	SchizochytriumA7742	20.2986	23.5989	22.3308	35.9639
1373	SchizochytriumA7741	36.1121	27.3767	26.5696	21.5177
1374	SchizochytriumA7740	1.76466	10.4896	14.4557	8.63559
1375	SchizochytriumA7738	69.4494	68.0539	61.1349	61.4768
1376	SchizochytriumA7737	319.65	273.952	222.285	26.5821
1377	SchizochytriumA7736	78.3966	206.114	222.293	304.558
1378	SchizochytriumA7735	14.6885	2.02679	1.89096	1.1685
1379	SchizochytriumA7734	4.95009	7.91587	4.1636	2.64809
1380	SchizochytriumA7733	10.8762	7.02934	5.41466	6.06876
1381	SchizochytriumA7732	8.62335	8.69387	14.446	19.7857
1382	SchizochytriumA7731	2.46244	2.81943	4.58218	6.39911
1383	SchizochytriumA7730	8.77855	10.8195	11.6339	18.1448
1384	SchizochytriumA7729	22.6237	31.3505	32.4042	32.5016
1385	SchizochytriumA7728	11.962	17.8062	37.6847	28.9811
1386	SchizochytriumA7725	0.0914295	0.0934108	0.0930928	0.140619
1387	SchizochytriumA7724	93.9757	82.7208	171.026	106.6
1388	SchizochytriumA7723	24.1195	33.2909	34.2171	45.0995
1389	SchizochytriumA7722	21.2421	20.1314	20.7794	20.6044
1390	SchizochytriumA7721	89.9935	88.1766	74.9111	65.6333
1391	SchizochytriumA7720	5.21896	5.06418	5.07237	7.09223
1392	SchizochytriumA7718	97.1527	70.3806	64.5271	57.5071
1393	SchizochytriumA7717	167.274	59.011	142.915	25.5934
1394	SchizochytriumA7716	79.7564	74.9433	81.3683	63.217
1395	SchizochytriumA7715	11.914	4.88946	3.02627	8.40644
1396	SchizochytriumA7714	0.24424	0.415888	0.414472	1.08519
1397	SchizochytriumA7713	23.0628	20.8543	30.6351	21.7444
1398	SchizochytriumA7712	65.994	109.484	161.737	99.0135
1399	SchizochytriumA7711	7.44894	7.61036	8.27395	9.37348
1400	SchizochytriumA7710	1.56166	0.926423	2.12865	3.09915
1401	SchizochytriumA7709	63.2766	89.1379	74.7361	79.7637
1402	SchizochytriumA7708	402.29	240.338	248.312	232.04
1403	SchizochytriumA7707	14.4102	22.1252	16.2473	46.4126
1404	SchizochytriumA7706	306.592	546.047	368.898	161.426
1405	SchizochytriumA7705	51.1003	56.1927	87.9512	88.7927
1406	SchizochytriumA7704	102.1	127.306	124.301	145.21
1407	SchizochytriumA7703	26.6953	15.767	18.6458	27.5625
1408	SchizochytriumA7702	31.8152	27.0564	28.9199	41.4715
1409	SchizochytriumA7701	2.47015	1.64039	2.51509	5.31874
1410	SchizochytriumA7700	130.296	205.001	224.995	88.0972
1411	SchizochytriumA7699	342.839	231.373	257.094	235.084
1412	SchizochytriumA7697	5.73211	9.02534	8.86828	9.69378
1413	SchizochytriumA7696	1210.05	1396.54	1198.04	1123.92
1414	SchizochytriumA7695	25.3169	59.6436	36.3137	43.2415
1415	SchizochytriumA7694	55.5999	96.2151	116.805	115.176
1416	SchizochytriumA7693	1.13927	0.698378	0.974401	0.887784
1417	SchizochytriumA7692	23.8635	32.5832	30.1459	27.7218
1418	SchizochytriumA7691	96.914	142.999	127.704	139.212
1419	SchizochytriumA7689	8.61082	13.2972	13.9826	13.4971
1420	SchizochytriumA7688	50.0888	77.3343	60.8062	26.7298
1421	SchizochytriumA7687	2.30548	4.0379	7.54528	1.85734
1422	SchizochytriumA7686	42.5794	63.0679	68.2724	47.8913
1423	SchizochytriumA7685	119.115	98.4373	89.8772	84.785
1424	SchizochytriumA7684	308.255	317.67	333.327	272.721
1425	SchizochytriumA7683	10.5695	22.3612	34.6206	25.4575
1426	SchizochytriumA7681	45.4981	46.7794	41.3813	52.9341
1427	SchizochytriumA7680	78.1028	73.5977	67.4279	65.3092
1428	SchizochytriumA7679	60.8928	64.4333	31.1297	26.6299
1429	SchizochytriumA7678	21.9726	18.9877	15.3301	27.1123
1430	SchizochytriumA7677	11.4121	11.6039	13.169	20.0035
1431	SchizochytriumA7676	119.188	213.563	188.019	116.58
1432	SchizochytriumA7675	2.31832	3.33636	5.15248	6.38992
1433	SchizochytriumA7674	53.7014	136.765	115.614	108.619
1434	SchizochytriumA7673	60.471	73.1142	70.7248	58.9762
1435	SchizochytriumA7672	65.9022	55.6973	50.4136	55.897
1436	SchizochytriumA7671	10.9672	0.201285	0.802398	0.538684
1437	SchizochytriumA7670	7.83908	6.57741	8.94567	11.2605
1438	SchizochytriumA7669	12.473	23.5012	17.5774	14.0401
1439	SchizochytriumA7668	5.99489	2.12198	1.75428	2.05699
1440	SchizochytriumA7667	2.58952	1.52776	2.191	4.15096
1441	SchizochytriumA7666	682.285	908.507	726.811	415.044
1442	SchizochytriumA7665	28.3177	45.8521	34.2155	31.7643
1443	SchizochytriumA7664	110.775	119.386	101.723	82.1006
1444	SchizochytriumA7663	180.27	124.954	102.968	98.9513
1445	SchizochytriumA7662	10.4492	8.80545	13.5127	16.4228
1446	SchizochytriumA7661	533.151	387.997	401.812	422.064
1447	SchizochytriumA7660	62.8346	6.94013	5.7407	8.56697
1448	SchizochytriumA7659	10.3122	11.8066	12.233	10.3049
1449	SchizochytriumA7658	150.759	183.542	168.733	131.284
1450	SchizochytriumA7657	14.8132	18.0335	12.1644	17.8363
1451	SchizochytriumA7656	7.33004	5.42299	12.6106	17.6231
1452	SchizochytriumA7655	58.8759	34.4467	31.9748	37.2732
1453	SchizochytriumA7654	245.29	474.895	245.962	9.38846
1454	SchizochytriumA7653	610.356	1443.63	966.632	570.224
1455	SchizochytriumA7652	97.6111	132.352	111.981	99.1818
1456	SchizochytriumA7651	27.4447	35.2901	37.8986	50.1736
1457	SchizochytriumA7650	8.43399	9.85361	11.4088	15.9575
1458	SchizochytriumA7649	6.65187	8.61638	8.64752	13.7017
1459	SchizochytriumA7647	1.56384	2.55637	1.91075	29.7709
1460	SchizochytriumA7646	83.6888	122.84	132.589	77.7992
1461	SchizochytriumA7645	14.9203	27.5963	25.7125	29.1459
1462	SchizochytriumA7644	0.878531	0.487252	0.792283	2.83105
1463	SchizochytriumA7643	45.4615	32.3097	23.9891	26.0507
1464	SchizochytriumA7642	52.2346	31.3238	38.4847	50.065
1465	SchizochytriumA7641	6.78147	11.6847	21.1251	23.7539
1466	SchizochytriumA7640	7.72156	18.1205	27.7315	48.4867
1467	SchizochytriumA7639	7.24579	6.78159	7.01646	8.00084
1468	SchizochytriumA7638	65.957	100.318	117.352	77.6263
1469	SchizochytriumA7637	19.6084	22.3801	41.6987	13.3269
1470	SchizochytriumA7636	13.9119	13.3251	14.5444	27.7645
1471	SchizochytriumA7635	74.9752	76.2773	84.2626	125.573
1472	SchizochytriumA7634	91.1567	51.5809	48.7279	65.4262
1473	SchizochytriumA7633	17.7625	1.26905	0.126473	0.318401
1474	SchizochytriumA7632	5.23972	9.85002	8.71899	13.7535
1475	SchizochytriumA7631	11.3919	10.203	9.83342	12.447
1476	SchizochytriumA7630	22.2488	16.7216	15.6232	46.8049
1477	SchizochytriumA7629	18.9083	20.3425	18.1948	20.7092
1478	SchizochytriumA7628	134.779	142.729	149.66	98.8644
1479	SchizochytriumA7627	79.168	113.116	114.626	27.5782
1480	SchizochytriumA7626	29.5007	43.3904	42.9637	42.9841
1481	SchizochytriumA7625	7.91409	12.5057	11.6036	68.3789
1482	SchizochytriumA7624	21.1861	23.5763	22.9949	20.0068
1483	SchizochytriumA7623	15.1656	12.3954	19.8166	14.7723
1484	SchizochytriumA7622	3.99469	21.4134	11.0928	26.0648
1485	SchizochytriumA7621	5.60358	9.95153	28.2404	12.7443
1486	SchizochytriumA7620	32.0152	36.2945	43.7916	94.1826
1487	SchizochytriumA7619	62.3174	53.5143	58.3004	85.52
1488	SchizochytriumA7618	48.778	46.7084	40.4452	37.7629
1489	SchizochytriumA7617	0.275933	0.375883	0.312169	5.31267
1490	SchizochytriumA7616	0.49948	0.428655	0.671308	8.68579
1491	SchizochytriumA7615	20.3683	14.1839	14.7226	18.0028
1492	SchizochytriumA7614	18.7183	5.55211	6.04554	7.32617
1493	SchizochytriumA7613	3.86507	1.28658	1.74577	1.88713
1494	SchizochytriumA7612	368.622	947.079	860.054	598.119
1495	SchizochytriumA7611	32.4932	17.8282	9.41985	68.7922
1496	SchizochytriumA7610	14.7814	27.7605	23.2395	39.3013
1497	SchizochytriumA7609	73.7008	89.5632	90.066	82.8888
1498	SchizochytriumA7608	126.78	268.735	257.823	304.12
1499	SchizochytriumA7607	33.4858	30.4424	35.9441	41.2009
1500	SchizochytriumA7606	2.68597	4.44411	4.29587	5.61771
1501	SchizochytriumA7605	84.6332	117.959	103.589	83.3062
1502	SchizochytriumA7604	271.433	129.195	115.668	109.502
1503	SchizochytriumA7603	23.5176	23.74	19.1754	24.6898
1504	SchizochytriumA7602	114.794	228.66	242.157	273.483
1505	SchizochytriumA7601	329.712	289.965	330.22	135.898
1506	SchizochytriumA7600	1.0422	0.578027	0.788292	0.610632
1507	SchizochytriumA7599	26.8584	21.623	16.9187	24.9685
1508	SchizochytriumA7598	883.648	732.573	502.366	471.111
1509	SchizochytriumA7597	9.7482	12.249	2.68104	4.13593
1510	SchizochytriumA7596	78.635	108.559	73.6804	39.6272
1511	SchizochytriumA7595	837.767	1415.39	357.702	70.6914
1512	SchizochytriumA7594	330.786	528.726	725.09	519.824
1513	SchizochytriumA7593	20.4349	19.593	25.3338	23.8998
1514	SchizochytriumA7592	25.9266	29.5795	24.5499	31.4037
1515	SchizochytriumA7591	116.9	130.195	130.797	119.266
1516	SchizochytriumA7590	0.369474	0.0629134	0.0626992	0.378834
1517	SchizochytriumA7589	13.6268	23.3851	22.6142	10.9514
1518	SchizochytriumA7588	244.252	602.761	453.769	319.801
1519	SchizochytriumA7587	662.893	343.936	346.094	280.474
1520	SchizochytriumA7585	16.1817	13.8872	33.9956	58.5684
1521	SchizochytriumA7584	12.2902	12.124	13.9113	21.7855
1522	SchizochytriumA7583	8.25777	9.80148	10.51	11.2685
1523	SchizochytriumA7582	54.7669	54.9442	52.0265	55.4307
1524	SchizochytriumA7581	72.0148	144.435	114.486	109.516
1525	SchizochytriumA7580	37.237	82.654	54.8509	53.2975
1526	SchizochytriumA7579	0.0674236	0.0826616	0.0823802	0.15209
1527	SchizochytriumA7578	32.7354	26.9013	30.0374	34.4934
1528	SchizochytriumA7576	15.5924	12.2344	15.6952	19.7546
1529	SchizochytriumA7575	3.34421	0.488097	0.972871	2.44924
1530	SchizochytriumA7574	5.0115	1.98404	2.0889	3.0349
1531	SchizochytriumA7573	41.8914	55.2469	52.299	64.2226
1532	SchizochytriumA7572	150.239	187.336	160.576	160.262
1533	SchizochytriumA7571	0.0275331	0.140649	0.112136	0.127038
1534	SchizochytriumA7570	14.0221	15.9525	28.3051	18.2699
1535	SchizochytriumA7569	82.6374	87.0232	114.573	157.712
1536	SchizochytriumA7568	21.5908	2.89458	1.59157	5.15881
1537	SchizochytriumA7567	20.8609	14.9549	13.833	27.7702
1538	SchizochytriumA7565	23.1374	27.1018	31.3611	70.7929
1539	SchizochytriumA7564	29.0791	35.3472	35.4223	32.8663
1540	SchizochytriumA7563	19.7706	25.6983	26.6648	26.7457
1541	SchizochytriumA7562	202.278	212.561	228.129	189.061
1542	SchizochytriumA7560	20.4864	18.9562	26.5215	30.0222
1543	SchizochytriumA7559	9.14155	9.96943	9.9118	18.7105
1544	SchizochytriumA7558	5.13854	6.21698	5.50739	15.4249
1545	SchizochytriumA7557	39.0582	54.4988	49.3246	64.7415
1546	SchizochytriumA7556	403.607	547.35	589.504	347.093
1547	SchizochytriumA7555	23.3568	10.2451	10.9079	16.4766
1548	SchizochytriumA7554	228.679	223.607	197.992	182.309
1549	SchizochytriumA7553	82.4143	101.189	100.58	89.4729
1550	SchizochytriumA7552	18.5302	23.6647	24.5517	23.1406
1551	SchizochytriumA7551	33.7424	17.9811	16.5551	18.2248
1552	SchizochytriumA7550	52.1291	50.1157	63.9545	48.285
1553	SchizochytriumA7549	70.7743	67.0172	76.228	63.5209
1554	SchizochytriumA7548	103.737	157.071	115.777	74.9555
1555	SchizochytriumA7547	40.5563	30.5366	32.6869	29.3047
1556	SchizochytriumA7546	1258.68	827.188	690.968	713.218
1557	SchizochytriumA7545	18.767	39.313	38.6981	70.0482
1558	SchizochytriumA7544	34.3221	34.1431	35.3757	29.2646
1559	SchizochytriumA7543	40.658	36.7221	33.2304	64.604
1560	SchizochytriumA7542	48.9821	45.4274	51.75	77.7662
1561	SchizochytriumA7540	1763.89	1330.21	1364.96	1704.36
1562	SchizochytriumA7539	8.52985	6.94766	11.4466	19.9504
1563	SchizochytriumA7538	17.4228	17.4855	15.9406	18.0748
1564	SchizochytriumA7536	232.255	262.743	219.115	183.962
1565	SchizochytriumA7535	122.76	111.801	150.295	198.64
1566	SchizochytriumA7533	46.5801	22.306	14.0945	18.357
1567	SchizochytriumA7532	43.2951	36.7081	47.5581	44.0235
1568	SchizochytriumA7531	94.061	164.69	159.211	94.0592
1569	SchizochytriumA7530	23.3677	33.436	32.5229	33.8035
1570	SchizochytriumA7529	666.467	561.651	737.908	1174.8
1571	SchizochytriumA7528	12.3941	13.4419	9.51323	23.4611
1572	SchizochytriumA7527	16.8491	31.3999	32.0343	22.5013
1573	SchizochytriumA7526	4.10139	1.5923	3.09024	5.29867
1574	SchizochytriumA7525	52.3829	19.9946	21.9927	22.7112
1575	SchizochytriumA7524	14.0093	10.3818	13.1257	14.1618
1576	SchizochytriumA7522	45.3414	61.4269	53.2782	44.6687
1577	SchizochytriumA7521	86.6671	85.3726	65.5361	49.931
1578	SchizochytriumA7520	24.0627	28.784	34.7741	37.828
1579	SchizochytriumA7519	57.5401	76.7689	63.3351	82.9825
1580	SchizochytriumA7518	3.88167	0.198289	0.395229	2.48751
1581	SchizochytriumA7517	2.27189	1.6676	1.7293	3.83341
1582	SchizochytriumA7516	4.94712	6.43278	9.61633	13.5265
1583	SchizochytriumA7515	24.5039	27.7461	37.8845	33.2874
1584	SchizochytriumA7514	22.2099	24.8235	26.7037	26.7699
1585	SchizochytriumA7513	34.7988	38.9621	33.0051	61.9764
1586	SchizochytriumA7512	60.0715	115.694	108.72	40.2089
1587	SchizochytriumA7511	0.35582	0.0660965	0.329357	0.298501
1588	SchizochytriumA7510	15.3285	12.0155	13.791	13.0748
1589	SchizochytriumA7509	90.3627	168.032	210.262	189.172
1590	SchizochytriumA7508	52.6426	46.1048	43.7379	43.1146
1591	SchizochytriumA7507	38.9441	50.4737	43.7258	39.8319
1592	SchizochytriumA7506	41.4432	45.6103	42.9728	41.712
1593	SchizochytriumA7505	35.3402	38.0452	38.6059	32.8529
1594	SchizochytriumA7504	354.957	383.162	365.059	362.247
1595	SchizochytriumA7503	205.052	199.401	282.874	296.896
1596	SchizochytriumA7502	78.277	57.1896	54.7013	62.1294
1597	SchizochytriumA7501	12.2058	23.6096	17.3851	11.3901
1598	SchizochytriumA7500	14.4916	8.95162	8.86882	11.6182
1599	SchizochytriumA7499	1.62674	1.18417	0.93169	2.39769
1600	SchizochytriumA7498	83.2829	56.0562	54.932	71.5634
1601	SchizochytriumA7497	2.52582	0.703788	0.857257	2.43285
1602	SchizochytriumA7496	30.5887	38.697	34.903	48.1358
1603	SchizochytriumA7495	35.5305	35.8992	41.7768	76.576
1604	SchizochytriumA7494	8.46833	10.3274	9.3814	8.71344
1605	SchizochytriumA7493	38.9181	64.4121	69.2126	71.3064
1606	SchizochytriumA7492	170.943	141.238	184.634	198.931
1607	SchizochytriumA7490	201.272	96.5107	105.746	116.118
1608	SchizochytriumA7489	92.8883	150.039	135.791	87.4969
1609	SchizochytriumA7488	203.316	125.547	145.356	209.231
1610	SchizochytriumA7487	74.8021	16.9829	8.89652	12.0181
1611	SchizochytriumA7486	2.57901	1.38018	1.25044	1.51105
1612	SchizochytriumA7484	12.4457	18.8409	27.1959	20.336
1613	SchizochytriumA7483	34.443	18.6895	23.5356	37.2776
1614	SchizochytriumA7482	28.145	28.7135	31.754	29.5649
1615	SchizochytriumA7481	99.9919	179.732	199.445	207.436
1616	SchizochytriumA7480	0.0928286	0.284521	0.425328	0.697989
1617	SchizochytriumA7479	5.93885	8.12934	13.5615	7.74465
1618	SchizochytriumA7478	31.423	43.3776	42.2167	36.9125
1619	SchizochytriumA7477	519.569	189.703	239.282	179.395
1620	SchizochytriumA7476	142.641	184.554	258.645	462.952
1621	SchizochytriumA7475	23.4671	25.2717	27.8275	43.2164
1622	SchizochytriumA7474	56.1752	58.3907	65.4037	53.8419
1623	SchizochytriumA7473	53.2761	27.0596	28.0319	29.8812
1624	SchizochytriumA7472	7.61333	3.11133	4.97186	10.1211
1625	SchizochytriumA7471	9.66353	9.23451	16.0202	136.337
1626	SchizochytriumA7469	4.87765	0.845003	0.755755	2.95724
1627	SchizochytriumA7468	4.14904	5.06831	3.99493	9.94177
1628	SchizochytriumA7467	211.816	221.966	241.928	287.845
1629	SchizochytriumA7466	37.89	46.348	40.5914	29.9523
1630	SchizochytriumA7464	31.8478	28.1995	25.6329	24.2577
1631	SchizochytriumA7463	24.364	24.6143	25.2452	31.2729
1632	SchizochytriumA7462	752.07	687.186	702.947	893.464
1633	SchizochytriumA7461	71.5988	69.5444	57.7849	58.937
1634	SchizochytriumA7460	55.4373	68.9079	57.9624	82.1842
1635	SchizochytriumA7459	58.3665	70.6495	61.144	58.5709
1636	SchizochytriumA7457	8.41446	9.42343	9.5561	17.4765
1637	SchizochytriumA7456	1350.27	908.978	903.149	690.012
1638	SchizochytriumA7455	52.0961	65.2477	58.7851	41.4759
1639	SchizochytriumA7454	66.524	80.6529	85.1917	68.8819
1640	SchizochytriumA7452	16.8642	17.2297	20.6833	28.9689
1641	SchizochytriumA7451	116.764	100.241	102.924	180.497
1642	SchizochytriumA7450	3.49842	112.327	117.668	204.986
1643	SchizochytriumA7449	3.7909	4.72165	6.11507	6.87858
1644	SchizochytriumA7447	37.639	47.0667	46.655	61.7354
1645	SchizochytriumA7446	14.6131	23.0775	19.3488	25.6523
1646	SchizochytriumA7445	41.086	41.3551	25.2946	14.6064
1647	SchizochytriumA7444	218.671	175.539	185.828	136.59
1648	SchizochytriumA7443	183.509	139.439	158.082	127.063
1649	SchizochytriumA7442	1.20763	1.70834	0.80397	1.57159
1650	SchizochytriumA7441	215.723	168.109	211.102	247.52
1651	SchizochytriumA7440	91.9603	39.5858	53.5355	66.43
1652	SchizochytriumA7439	63.2691	86.0421	76.723	67.4867
1653	SchizochytriumA7438	1.84768	2.05428	2.15795	3.00889
1654	SchizochytriumA7437	103.332	123.943	113.797	111.604
1655	SchizochytriumA7436	1.24383	1.51284	1.56799	1.21461
1656	SchizochytriumA7435	81.5397	59.189	62.1922	79.4705
1657	SchizochytriumA7434	8.97847	8.72043	10.1643	21.9549
1658	SchizochytriumA7433	3.23916	2.98649	3.53941	8.27412
1659	SchizochytriumA7432	0.932251	0.116153	0.300969	1.70191
1660	SchizochytriumA7431	155.278	109.689	93.529	97.7
1661	SchizochytriumA7430	54.4979	20.1034	12.4126	12.2531
1662	SchizochytriumA7429	0.666612	1.066	2.36083	4.33874
1663	SchizochytriumA7428	8.0367	13.0592	9.66362	11.144
1664	SchizochytriumA7427	0.877293	0.199179	0.992503	2.59861
1665	SchizochytriumA7426	2.35381	2.53623	3.54911	5.97425
1666	SchizochytriumA7425	46.975	47.2415	40.4176	45.3563
1667	SchizochytriumA7424	817.207	654.548	841.645	903.57
1668	SchizochytriumA7423	51.4321	78.2252	77.9095	53.0834
1669	SchizochytriumA7422	29.4144	34.7668	30.8278	27.3736
1670	SchizochytriumA7421	1.27458	0.142058	0.141574	0.997972
1671	SchizochytriumA7420	180.976	145.129	201.46	282.903
1672	SchizochytriumA7419	150.141	135.777	149.822	170.304
1673	SchizochytriumA7418	68.9431	56.474	71.5187	119.424
1674	SchizochytriumA7417	44.1094	59.0063	42.0039	43.6
1675	SchizochytriumA7416	179.333	213.604	213.849	172.181
1676	SchizochytriumA7415	13.8282	17.4122	20.2365	33.4582
1677	SchizochytriumA7413	29.2831	36.2832	31.2256	30.8058
1678	SchizochytriumA7412	17.8236	2.80982	2.26175	1.51841
1679	SchizochytriumA7411	89.7939	100.781	85.349	69.6007
1680	SchizochytriumA7410	28.2378	38.4131	36.4821	52.8408
1681	SchizochytriumA7409	53.6099	51.9105	48.2034	33.5004
1682	SchizochytriumA7408	12.4368	9.6126	9.57987	16.7438
1683	SchizochytriumA7407	59.9373	56.3685	64.0162	84.5725
1684	SchizochytriumA7406	32.5698	39.2432	41.9189	59.9975
1685	SchizochytriumA7405	58.7142	53.2525	55.0226	79.1346
1686	SchizochytriumA7404	12.6235	18.6805	20.6342	22.172
1687	SchizochytriumA7403	92.3838	91.2412	92.3017	95.6118
1688	SchizochytriumA7402	90.3505	86.5675	89.1335	67.319
1689	SchizochytriumA7401	11.5864	19.1181	25.5258	46.1531
1690	SchizochytriumA7400	24.3413	23.2109	29.2414	35.5603
1691	SchizochytriumA7399	1.6721	0.640628	1.27689	2.78601
1692	SchizochytriumA7398	66.3099	45.0898	62.1507	83.5239
1693	SchizochytriumA7397	3.65807	5.48622	7.99837	13.2959
1694	SchizochytriumA7396	13.0001	3.08879	3.23219	7.81167
1695	SchizochytriumA7395	14.811	17.3128	14.5926	16.1689
1696	SchizochytriumA7394	9.80832	11.4653	11.9661	8.42597
1697	SchizochytriumA7393	0.428322	0.98461	0.436115	0.548967
1698	SchizochytriumA7392	288.539	174.555	264.466	198.037
1699	SchizochytriumA7391	17.0421	14.8967	16.0173	18.7905
1700	SchizochytriumA7390	29.5069	5.19534	3.31103	8.21257
1701	SchizochytriumA7389	8.11973	10.3574	10.7428	14.8587
1702	SchizochytriumA7388	23.6872	15.7156	13.4562	23.2507
1703	SchizochytriumA7387	45.4187	52.5419	55.1221	46.8109
1704	SchizochytriumA7386	2688.7	822.24	965.149	656.702
1705	SchizochytriumA7385	52.3958	75.2262	132.925	229.58
1706	SchizochytriumA7384	27.719	10.3453	7.88183	11.0639
1707	SchizochytriumA7383	125.069	23.7641	20.4042	27.7075
1708	SchizochytriumA7382	21.8836	26.6899	27.9886	30.4837
1709	SchizochytriumA7381	16.9681	19.5898	20.8114	19.5935
1710	SchizochytriumA7380	21.4903	10.5995	11.3808	8.9912
1711	SchizochytriumA7379	22.4619	23.1435	26.9865	29.2482
1712	SchizochytriumA7378	103.029	128.383	93.0791	47.9346
1713	SchizochytriumA7377	168.376	145.015	156.006	125.536
1714	SchizochytriumA7376	33.8104	42.6762	45.5218	42.3473
1715	SchizochytriumA7375	28.0215	33.2105	30.3635	72.4874
1716	SchizochytriumA7374	7.44356	14.3831	12.6316	16.7852
1717	SchizochytriumA7373	30.7628	45.0013	41.8711	24.6342
1718	SchizochytriumA7372	28.6334	34.9208	27.7805	26.5663
1719	SchizochytriumA7371	1703.84	1104.91	1090	929.143
1720	SchizochytriumA7370	25.1904	31.2306	29.5681	34.767
1721	SchizochytriumA7369	32.9532	49.3278	45.3532	45.9451
1722	SchizochytriumA7368	14.9469	20.2547	32.3846	39.9344
1723	SchizochytriumA7367	3.91543	1.70127	3.4826	7.70622
1724	SchizochytriumA7366	19.1025	20.7904	18.1087	11.8194
1725	SchizochytriumA7365	57.2594	44.8231	53.5776	255.089
1726	SchizochytriumA7364	32.7246	33.03	38.4709	44.2519
1727	SchizochytriumA7363	15.3852	20.6008	20.4714	39.7958
1728	SchizochytriumA7362	20.2063	22.1864	25.1409	26.7545
1729	SchizochytriumA7361	10.9246	10.1455	11.8447	12.5394
1730	SchizochytriumA7359	18.9696	25.7259	22.4765	30.9402
1731	SchizochytriumA7358	19.4857	33.0914	35.8005	35.2524
1732	SchizochytriumA7357	7.24579	6.94725	8.17212	26.6314
1733	SchizochytriumA7356	24.9147	27.3097	33.0708	42.1456
1734	SchizochytriumA7355	132.44	48.4547	87.0423	130.284
1735	SchizochytriumA7354	14.6838	13.1438	12.4666	22.8339
1736	SchizochytriumA7353	33.6544	34.0041	32.6182	30.5882
1737	SchizochytriumA7352	52.6782	55.7589	51.4852	44.062
1738	SchizochytriumA7351	13.9093	6.08088	2.86541	6.10268
1739	SchizochytriumA7350	252.006	137.391	162.339	265.001
1740	SchizochytriumA7349	58.1892	56.3752	52.608	51.9483
1741	SchizochytriumA7347	155.369	150.938	122.91	118.2
1742	SchizochytriumA7346	55.9724	64.4426	56.0118	56.2951
1743	SchizochytriumA7345	1.18474	0.15788	0.20979	0.369707
1744	SchizochytriumA7344	5.42597	7.87047	7.33213	5.4604
1745	SchizochytriumA7343	29.6621	1.44696	0.291648	0.636335
1746	SchizochytriumA7342	6.07939	2.70834	0.287906	0.942259
1747	SchizochytriumA7341	4.68764	0.360251	0.0844764	0.0850689
1748	SchizochytriumA7340	46.1364	7.70496	7.94974	0.909716
1749	SchizochytriumA7339	24.2017	13.5092	10.9166	12.464
1750	SchizochytriumA7338	25.0742	44.8065	21.5504	638.24
1751	SchizochytriumA7337	4.62632	8.09345	6.77535	15.5951
1752	SchizochytriumA7336	9.35343	4.98829	6.13319	10.9139
1753	SchizochytriumA7335	12.1861	15.2543	19.8972	20.2619
1754	SchizochytriumA7334	1.50105	0.340794	0.452845	2.45112
1755	SchizochytriumA7333	9.04705	2.19836	1.21992	5.41532
1756	SchizochytriumA7332	4.90511	4.72127	5.49377	8.3117
1757	SchizochytriumA7331	21.5093	27.5664	24.5318	19.4826
1758	SchizochytriumA7330	62.6731	75.2492	57.4863	44.3934
1759	SchizochytriumA7329	64.561	58.6425	47.8354	45.2437
1760	SchizochytriumA7328	28.4697	35.0322	37.1204	50.426
1761	SchizochytriumA7327	26.6653	24.4698	22.7281	24.8359
1762	SchizochytriumA7326	36.2289	117.705	80.3591	198.021
1763	SchizochytriumA7324	7.36777	10.02	8.96739	14.0832
1764	SchizochytriumA7323	37.9709	83.381	81.4555	97.5886
1765	SchizochytriumA7322	2.7373	5.59323	9.50891	6.43877
1766	SchizochytriumA7321	7.29209	8.2306	5.02054	13.3159
1767	SchizochytriumA7320	12.3889	13.8629	13.3074	16.053
1768	SchizochytriumA7319	308.558	213.143	200.92	151.096
1769	SchizochytriumA7318	91.1398	102.614	87.0646	48.4027
1770	SchizochytriumA7317	8.90349	17.5373	17.6409	15.4618
1771	SchizochytriumA7316	28.0121	30.1073	33.0851	31.5939
1772	SchizochytriumA7315	44.5066	54.3263	64.2972	51.8761
1773	SchizochytriumA7314	465.621	242.361	239.933	198.977
1774	SchizochytriumA7313	55.4954	59.5636	77.6178	119.349
1775	SchizochytriumA7312	84.6135	51.9743	104.916	75.1806
1776	SchizochytriumA7311	116.502	102.588	133.064	140.529
1777	SchizochytriumA7310	89.9432	98.5416	76.8684	61.3922
1778	SchizochytriumA7309	10.4678	22.5725	20.1372	22.6534
1779	SchizochytriumA7308	29.3707	24.1194	33.8169	36.6975
1780	SchizochytriumA7307	245.578	228.525	196.484	159.081
1781	SchizochytriumA7306	24.8732	22.8395	20.5363	22.9701
1782	SchizochytriumA7305	25.594	28.9426	19.6339	26.3862
1783	SchizochytriumA7304	16.6945	25.6965	25.4177	28.8717
1784	SchizochytriumA7303	85.4661	55.4336	47.9835	60.3123
1785	SchizochytriumA7302	78.4185	76.4278	68.632	77.5879
1786	SchizochytriumA7301	10.8471	12.7858	12.572	22.4817
1787	SchizochytriumA7300	31.7741	43.8685	40.003	82.8235
1788	SchizochytriumA7299	130.752	158.113	159.988	197.878
1789	SchizochytriumA7298	71.1074	90.5439	74.8959	66.69
1790	SchizochytriumA7297	156.659	184.751	163.706	125.659
1791	SchizochytriumA7296	7.3718	13.1319	11.74	5.03904
1792	SchizochytriumA7295	11.118	4.71165	4.06107	3.70616
1793	SchizochytriumA7294	113.626	155.764	149.9	189.397
1794	SchizochytriumA7293	1.06177	0.729762	0.845214	3.82024
1795	SchizochytriumA7292	0.366489	0.187215	0.116611	0.0939433
1796	SchizochytriumA7290	28.5517	38.1938	41.9012	42.3512
1797	SchizochytriumA7289	6.23943	8.22534	8.53889	11.2128
1798	SchizochytriumA7288	114.513	102.8	85.4965	102.272
1799	SchizochytriumA7287	192.457	416.133	202.956	195.608
1800	SchizochytriumA7286	357.707	384.168	402.064	120.103
1801	SchizochytriumA7285	13.7732	14.7897	15.0255	19.0217
1802	SchizochytriumA7284	2.75013	0.192447	0.460301	3.05157
1803	SchizochytriumA7283	18.9672	6.67585	5.29263	4.36071
1804	SchizochytriumA7282	84.5636	89.1045	82.1433	78.9142
1805	SchizochytriumA7281	59.7057	67.3322	51.4867	46.3792
1806	SchizochytriumA7280	40.8869	71.913	93.274	92.8669
1807	SchizochytriumA7279	93.173	91.3218	74.4801	73.3379
1808	SchizochytriumA7278	0.0997127	1.01874	1.47214	7.20783
1809	SchizochytriumA7277	43.3405	55.6581	49.3206	45.264
1810	SchizochytriumA7276	61.664	18.4458	21.7213	67.9233
1811	SchizochytriumA7275	18.2486	0.228482	0.364326	0.917204
1812	SchizochytriumA7273	13.1832	26.2187	28.4722	22.066
1813	SchizochytriumA7271	10.594	24.1326	21.174	50.2085
1814	SchizochytriumA7270	8.40073	10.2242	11.3325	30.3459
1815	SchizochytriumA7269	5.82609	5.09029	5.973	8.44557
1816	SchizochytriumA7268	37.5184	56.3366	70.0247	52.761
1817	SchizochytriumA7267	14.6099	25.4736	23.8631	33.8092
1818	SchizochytriumA7266	45.89	28.4896	32.3422	38.9478
1819	SchizochytriumA7265	187.268	197.671	199.57	38.1002
1820	SchizochytriumA7264	2.76142	6.11274	6.23612	6.53396
1821	SchizochytriumA7263	23.7368	29.3843	11.9016	8.35802
1822	SchizochytriumA7262	1.27541	2.83271	2.37137	3.46829
1823	SchizochytriumA7261	2.50816	1.63069	2.63117	6.54614
1824	SchizochytriumA7260	7.81858	7.11021	7.34844	11.1
1825	SchizochytriumA7259	4.69069	1.87018	3.84412	6.3345
1826	SchizochytriumA7257	23.3873	22.6397	24.8872	22.9175
1827	SchizochytriumA7256	304.883	294.238	288.771	223.263
1828	SchizochytriumA7255	25.3846	29.4373	24.4352	19.8199
1829	SchizochytriumA7254	55.3315	62.2311	60.2439	63.2885
1830	SchizochytriumA7253	33.2001	45.5951	49.2473	53.4268
1831	SchizochytriumA7252	164.847	520.042	236.599	578.405
1832	SchizochytriumA7251	4.62774	10.0887	13.9035	13.1991
1833	SchizochytriumA7250	8.11213	17.2196	19.6469	14.3742
1834	SchizochytriumA7249	1.32992	0.234266	2.42807	0.188085
1835	SchizochytriumA7248	27.9446	7.7344	10.0131	19.4927
1836	SchizochytriumA7247	46.4344	50.4981	54.7795	55.6696
1837	SchizochytriumA7246	80.1249	64.5594	70.2588	69.9741
1838	SchizochytriumA7245	43.5885	5.69745	13.7896	117.975
1839	SchizochytriumA7244	1594.39	1181.22	1705.94	1924.16
1840	SchizochytriumA7243	4.63016	8.3655	6.87308	25.9361
1841	SchizochytriumA7242	876.621	704.966	854.714	1202.09
1842	SchizochytriumA7241	2.72171	3.33682	3.51021	7.29292
1843	SchizochytriumA7240	131.316	68.0965	63.1867	85.8477
1844	SchizochytriumA7239	149.728	83.5174	89.1722	110.451
1845	SchizochytriumA7238	50.617	59.0903	37.2306	23.9597
1846	SchizochytriumA7237	107.295	135.329	118.078	74.4399
1847	SchizochytriumA7236	19.573	6.82597	9.67712	23.2529
1848	SchizochytriumA7235	6.39932	3.63222	4.55067	5.83239
1849	SchizochytriumA7234	9.50549	5.64621	3.30117	13.9773
1850	SchizochytriumA7232	9.93394	17.3023	20.6212	23.0585
1851	SchizochytriumA7231	13.474	45.2234	52.8401	19.3739
1852	SchizochytriumA7230	382.195	564.423	627.137	459.66
1853	SchizochytriumA7229	0.316563	0.754655	1.07441	2.27208
1854	SchizochytriumA7228	86.7625	120.212	118.47	119.205
1855	SchizochytriumA7227	20.3019	27.97	25.7868	23.865
1856	SchizochytriumA7225	4.4154	2.77605	10.2018	11.5793
1857	SchizochytriumA7224	2.1381	1.45629	3.62833	3.10571
1858	SchizochytriumA7223	132.972	113.211	127.437	147.049
1859	SchizochytriumA7222	157.102	135.673	118.914	103.538
1860	SchizochytriumA7221	67.5176	55.9697	44.098	44.4635
1861	SchizochytriumA7220	46.658	42.9301	38.9871	45.4154
1862	SchizochytriumA7219	19.1496	15.6365	14.3035	23.0461
1863	SchizochytriumA7218	6.14951	3.89691	3.5468	7.46261
1864	SchizochytriumA7217	2.11603	1.65089	1.68444	2.95859
1865	SchizochytriumA7216	33.3657	32.238	30.1054	20.6704
1866	SchizochytriumA7215	19.2585	97.4054	555.585	211.671
1867	SchizochytriumA7214	26.6106	21.0292	145.202	59.2376
1868	SchizochytriumA7213	23.5006	23.3897	59.4819	64.8487
1869	SchizochytriumA7212	9.73315	14.5373	17.744	34.9766
1870	SchizochytriumA7211	34.0718	16.727	19.8519	28.9801
1871	SchizochytriumA7210	261.625	212.434	214.741	189.448
1872	SchizochytriumA7209	60.0034	63.929	88.8848	59.4585
1873	SchizochytriumA7208	57.0086	84.6624	95.7677	104.579
1874	SchizochytriumA7207	5.60647	6.50677	7.86165	5.69808
1875	SchizochytriumA7206	30.9115	23.4024	25.3456	33.1924
1876	SchizochytriumA7205	7.35989	4.54661	2.09129	3.27593
1877	SchizochytriumA7203	190.452	27.1862	0.8904	0.768554
1878	SchizochytriumA7202	194.713	18.1229	0.522	0.105132
1879	SchizochytriumA7201	5.92611	2.4676	3.19443	2.14455
1880	SchizochytriumA7200	0.527606	0.880431	0.734179	0.97375
1881	SchizochytriumA7199	5.21426	13.9927	14.376	12.8972
1882	SchizochytriumA7198	1.19442	1.05654	1.18982	1.55338
1883	SchizochytriumA7197	42.2634	25.6463	27.135	26.3592
1884	SchizochytriumA7196	45.3742	52.2671	51.7838	39.4361
1885	SchizochytriumA7194	534.204	414.91	348.855	358.024
1886	SchizochytriumA7193	8.68604	8.37367	8.02768	9.8652
1887	SchizochytriumA7192	59.435	88.5336	77.0661	74.2935
1888	SchizochytriumA7191	34.3688	35.8263	40.1001	34.099
1889	SchizochytriumA7190	50.3504	64.3564	69.8336	45.4519
1890	SchizochytriumA7189	48.0719	77.1786	75.0088	55.5746
1891	SchizochytriumA7188	6.8835	5.67549	2.7666	9.16287
1892	SchizochytriumA7187	24.1526	14.2362	13.0527	57.7838
1893	SchizochytriumA7186	20.0358	53.3432	46.3096	62.9829
1894	SchizochytriumA7185	137.346	143.084	103.342	109.611
1895	SchizochytriumA7184	91.0109	80.1257	69.0194	83.7562
1896	SchizochytriumA7183	54.6109	94.4976	77.4896	76.3378
1897	SchizochytriumA7182	0.0501439	0.204922	0.153168	8.76612
1898	SchizochytriumA7181	0.440622	0.150057	0.249243	0.401587
1899	SchizochytriumA7180	28.0048	31.5991	36.536	43.6258
1900	SchizochytriumA7179	14.7535	11.9515	9.06645	13.516
1901	SchizochytriumA7178	28.8921	29.2216	28.8266	33.2132
1902	SchizochytriumA7177	1371.84	1077.11	1008.48	929.635
1903	SchizochytriumA7176	27.4338	19.9233	20.9941	23.0405
1904	SchizochytriumA7175	0.470506	0.128187	0.159688	0.450264
1905	SchizochytriumA7174	53.5115	53.0809	51.0421	61.0858
1906	SchizochytriumA7173	65.3317	95.0276	64.4085	73.7755
1907	SchizochytriumA7172	117.671	141.058	121.809	119.646
1908	SchizochytriumA7171	12.1505	12.4956	8.07549	6.37975
1909	SchizochytriumA7170	11.0456	11.6207	12.0701	18.5302
1910	SchizochytriumA7169	184.733	758.799	812.351	506.86
1911	SchizochytriumA7168	38.6607	68.7041	59.1219	61.2667
1912	SchizochytriumA7167	56.4836	45.1028	46.402	41.306
1913	SchizochytriumA7166	366.602	198.995	227.125	277.186
1914	SchizochytriumA7165	25.817	28.5082	24.9549	24.172
1915	SchizochytriumA7164	48.2996	75.4983	92.0477	71.1864
1916	SchizochytriumA7163	80.4282	94.5246	152.025	110.047
1917	SchizochytriumA7162	184.375	158.135	163.996	272.827
1918	SchizochytriumA7161	13.7653	26.6602	43.2573	18.0234
1919	SchizochytriumA7160	29.9593	47.4087	56.1539	24.9441
1920	SchizochytriumA7159	1.40045	0.995336	0.433977	1.81051
1921	SchizochytriumA7158	9.61331	8.02466	8.62619	14.7577
1922	SchizochytriumA7157	13.6714	9.95375	6.78834	10.7626
1923	SchizochytriumA7155	55.8692	80.2957	126.2	110.189
1924	SchizochytriumA7154	48.5157	70.4634	78.3639	84.0493
1925	SchizochytriumA7153	5.96024	5.94613	2.14188	6.90211
1926	SchizochytriumA7152	679.672	175.343	104.745	129.582
1927	SchizochytriumA7151	14.4257	10.4312	12.3407	21.0048
1928	SchizochytriumA7150	41.8574	45.3422	53.8829	68.7878
1929	SchizochytriumA7149	185.771	208.973	208.973	162.193
1930	SchizochytriumA7148	2.34095	3.07501	1.02151	2.05736
1931	SchizochytriumA7147	2.35706	4.01357	4.97766	3.75943
1932	SchizochytriumA7146	81.5024	89.6138	104.029	126.734
1933	SchizochytriumA7145	25.2863	29.6868	30.4891	93.4734
1934	SchizochytriumA7144	2.78557	1.60084	2.48171	4.2842
1935	SchizochytriumA7143	2.6509	0.70417	0.269912	4.40325
1936	SchizochytriumA7142	479.665	465.64	387.737	367.337
1937	SchizochytriumA7141	23.6249	21.3997	12.4613	13.7349
1938	SchizochytriumA7140	64.2155	65.3526	40.3337	84.618
1939	SchizochytriumA7139	1.80073	3.11006	2.18272	3.03329
1940	SchizochytriumA7138	52.248	56.3814	65.6806	67.8681
1941	SchizochytriumA7137	123.574	120.04	146.39	104.919
1942	SchizochytriumA7136	14.4037	17.7892	19.2936	18.6634
1943	SchizochytriumA7135	1.71761	0.116989	0.155454	0.841428
1944	SchizochytriumA7134	159.281	162.926	191.85	195.823
1945	SchizochytriumA7133	147.561	185.724	158.275	177.216
1946	SchizochytriumA7132	21.1433	26.8984	23.5625	28.1023
1947	SchizochytriumA7131	166.407	137.368	184.691	230.387
1948	SchizochytriumA7130	254.022	936.149	622.371	211.829
1949	SchizochytriumA7129	163.81	207.544	181.628	136.877
1950	SchizochytriumA7128	53.899	33.0237	41.3036	54.6844
1951	SchizochytriumA7127	31.576	45.1426	37.322	40.4972
1952	SchizochytriumA7126	268.533	137.569	131.344	122.19
1953	SchizochytriumA7125	18.8131	26.0924	23.7208	33.7819
1954	SchizochytriumA7124	119.334	79.3725	93.5563	113.089
1955	SchizochytriumA7123	15.811	24.3114	25.5875	46.8722
1956	SchizochytriumA7122	4.80107	6.10882	6.56787	11.7178
1957	SchizochytriumA7120	135.406	162.397	169.373	212.404
1958	SchizochytriumA7119	8.34499	3.71286	3.76875	5.31325
1959	SchizochytriumA7118	24.6506	15.5688	16.5654	19.3469
1960	SchizochytriumA7117	104.956	56.7641	57.5618	88.8196
1961	SchizochytriumA7116	29.0737	31.9246	27.3894	26.5367
1962	SchizochytriumA7115	21.8862	25.2507	27.7418	30.0736
1963	SchizochytriumA7114	9.5101	14.3429	8.89265	12.8024
1964	SchizochytriumA7113	11.8199	9.68631	9.11351	10.9042
1965	SchizochytriumA7112	874.844	1146.19	1192.62	674.682
1966	SchizochytriumA7111	40.9983	40.2001	46.0867	33.9258
1967	SchizochytriumA7110	138.388	9.40357	19.2084	34.8042
1968	SchizochytriumA7109	13.4301	9.19457	13.3925	83.3318
1969	SchizochytriumA7108	77.5852	80.3644	89.5003	93.1187
1970	SchizochytriumA7107	7.0942	6.08641	9.12168	8.29973
1971	SchizochytriumA7106	36.3625	47.8453	43.4497	20.2339
1972	SchizochytriumA7105	51.5964	51.1038	50.5406	47.6948
1973	SchizochytriumA7104	90.4036	120.656	94.7163	99.6551
1974	SchizochytriumA7103	398.213	340.841	338.205	375.847
1975	SchizochytriumA7102	14.5202	19.1413	20.0493	20.6422
1976	SchizochytriumA7101	51.0848	43.1762	39.6907	38.3089
1977	SchizochytriumA7100	205.737	256.895	224.598	139.217
1978	SchizochytriumA7099	14.8149	23.6499	23.9286	44.0788
1979	SchizochytriumA7098	11.9018	10.9775	11.6134	27.4575
1980	SchizochytriumA7097	73.0335	62.0591	49.7471	32.4947
1981	SchizochytriumA7096	16.7552	18.0596	14.8015	21.9382
1982	SchizochytriumA7095	8.44074	6.75909	6.00606	5.74744
1983	SchizochytriumA7094	2.28574	2.31192	2.02477	2.83581
1984	SchizochytriumA7093	0.455774	0.757458	0.705379	1.81943
1985	SchizochytriumA7092	238.481	257.167	211.064	147.618
1986	SchizochytriumA7091	1.99629	2.7194	1.12923	1.81943
1987	SchizochytriumA7090	23.9887	22.8463	23.3078	36.8558
1988	SchizochytriumA7089	33.1307	33.0829	31.8102	36.8906
1989	SchizochytriumA7088	11.4407	11.7617	12.9593	14.0033
1990	SchizochytriumA7087	36.2003	58.9591	64.6488	62.0777
1991	SchizochytriumA7086	165.747	174.848	162.624	105.389
1992	SchizochytriumA7085	3.70444	1.57101	0.640499	0.680825
1993	SchizochytriumA7084	16.4863	4.71234	4.47955	7.66379
1994	SchizochytriumA7083	43.291	15.2644	24.1279	16.0725
1995	SchizochytriumA7082	21.5093	27.7476	22.1586	34.4971
1996	SchizochytriumA7081	6.1843	4.71516	6.01486	9.18022
1997	SchizochytriumA7080	100.689	69.2442	66.0852	91.8856
1998	SchizochytriumA7079	54.1776	71.9959	58.9967	66.6942
[truncated: 6,752 more rows]

## Sheet: Tab S3 Common genes
Common genes between S1 vs S2 and S1 vs S3（1092）					Common genes between S2 vs S4 and S3 vs S4（1102）
SchizochytriumA9159					SchizochytriumA6095
SchizochytriumA9144					SchizochytriumA6736
SchizochytriumA9143					SchizochytriumA2975
SchizochytriumA9136					SchizochytriumA6011
SchizochytriumA9123					SchizochytriumA5598
SchizochytriumA9121					SchizochytriumA0527
SchizochytriumA9105					SchizochytriumA5058
SchizochytriumA9102					SchizochytriumA6072
SchizochytriumA9099					SchizochytriumA5575
SchizochytriumA9097					SchizochytriumA5007
SchizochytriumA9065					SchizochytriumA6398
SchizochytriumA9059					SchizochytriumA8465
SchizochytriumA9053					SchizochytriumA2823
SchizochytriumA9046					SchizochytriumA2859
SchizochytriumA9022					SchizochytriumA2960
SchizochytriumA9018					SchizochytriumA7792
SchizochytriumA9007					SchizochytriumA2168
SchizochytriumA8995					SchizochytriumA2328
SchizochytriumA8988					SchizochytriumA7648
SchizochytriumA8978					SchizochytriumA8809
SchizochytriumA8960					SchizochytriumA3414
SchizochytriumA8956					SchizochytriumA4552
SchizochytriumA8955					SchizochytriumA1371
SchizochytriumA8952					SchizochytriumA4305
SchizochytriumA8950					SchizochytriumA1906
SchizochytriumA8935					SchizochytriumA7272
SchizochytriumA8927					SchizochytriumA3413
SchizochytriumA8919					SchizochytriumA1505
SchizochytriumA8918					SchizochytriumA6660
SchizochytriumA8903					SchizochytriumA6464
SchizochytriumA8901					SchizochytriumA8618
SchizochytriumA8890					SchizochytriumA3970
SchizochytriumA8885					SchizochytriumA7182
SchizochytriumA8884					SchizochytriumA2513
SchizochytriumA8846					SchizochytriumA2895
SchizochytriumA8845					SchizochytriumA7121
SchizochytriumA8843					SchizochytriumA8806
SchizochytriumA8842					SchizochytriumA1830
SchizochytriumA8839					SchizochytriumA5692
SchizochytriumA8826					SchizochytriumA2387
SchizochytriumA8823					SchizochytriumA3276
SchizochytriumA8821					SchizochytriumA6599
SchizochytriumA8817					SchizochytriumA5301
SchizochytriumA8789					SchizochytriumA6088
SchizochytriumA8788					SchizochytriumA2466
SchizochytriumA8780					SchizochytriumA7727
SchizochytriumA8768					SchizochytriumA5558
SchizochytriumA8763					SchizochytriumA8140
SchizochytriumA8761					SchizochytriumA5220
SchizochytriumA8746					SchizochytriumA3662
SchizochytriumA8739					SchizochytriumA0839
SchizochytriumA8731					SchizochytriumA3139
SchizochytriumA8728					SchizochytriumA0076
SchizochytriumA8726					SchizochytriumA6591
SchizochytriumA8720					SchizochytriumA1440
SchizochytriumA8711					SchizochytriumA2379
SchizochytriumA8701					SchizochytriumA7753
SchizochytriumA8694					SchizochytriumA8892
SchizochytriumA8680					SchizochytriumA7245
SchizochytriumA8662					SchizochytriumA6850
SchizochytriumA8635					SchizochytriumA7616
SchizochytriumA8632					SchizochytriumA2523
SchizochytriumA8631					SchizochytriumA2773
SchizochytriumA8630					SchizochytriumA0771
SchizochytriumA8593					SchizochytriumA5477
SchizochytriumA8588					SchizochytriumA0860
SchizochytriumA8584					SchizochytriumA7765
SchizochytriumA8583					SchizochytriumA2882
SchizochytriumA8575					SchizochytriumA5866
SchizochytriumA8572					SchizochytriumA6603
SchizochytriumA8563					SchizochytriumA2977
SchizochytriumA8547					SchizochytriumA6920
SchizochytriumA8543					SchizochytriumA3731
SchizochytriumA8509					SchizochytriumA7284
SchizochytriumA8502					SchizochytriumA2686
SchizochytriumA8500					SchizochytriumA1658
SchizochytriumA8489					SchizochytriumA4087
SchizochytriumA8488					SchizochytriumA3064
SchizochytriumA8487					SchizochytriumA3422
SchizochytriumA8480					SchizochytriumA4174
SchizochytriumA8477					SchizochytriumA7471
SchizochytriumA8472					SchizochytriumA7432
SchizochytriumA8469					SchizochytriumA3562
SchizochytriumA8461					SchizochytriumA0806
SchizochytriumA8440					SchizochytriumA3636
SchizochytriumA8432					SchizochytriumA6770
SchizochytriumA8404					SchizochytriumA3868
SchizochytriumA8395					SchizochytriumA4050
SchizochytriumA8394					SchizochytriumA7338
SchizochytriumA8384					SchizochytriumA7617
SchizochytriumA8369					SchizochytriumA5764
SchizochytriumA8362					SchizochytriumA8624
SchizochytriumA8361					SchizochytriumA4786
SchizochytriumA8359					SchizochytriumA0701
SchizochytriumA8358					SchizochytriumA7586
SchizochytriumA8357					SchizochytriumA4628
SchizochytriumA8352					SchizochytriumA8166
SchizochytriumA8343					SchizochytriumA4420
SchizochytriumA8342					SchizochytriumA5756
SchizochytriumA8341					SchizochytriumA7943
SchizochytriumA8339					SchizochytriumA7518
SchizochytriumA8332					SchizochytriumA1610
SchizochytriumA8328					SchizochytriumA0744
SchizochytriumA8326					SchizochytriumA8740
SchizochytriumA8319					SchizochytriumA1796
SchizochytriumA8318					SchizochytriumA4754
SchizochytriumA8313					SchizochytriumA0758
SchizochytriumA8312					SchizochytriumA7647
SchizochytriumA8300					SchizochytriumA3939
SchizochytriumA8299					SchizochytriumA6978
SchizochytriumA8297					SchizochytriumA4334
SchizochytriumA8294					SchizochytriumA7768
SchizochytriumA8283					SchizochytriumA4608
SchizochytriumA8278					SchizochytriumA4777
SchizochytriumA8270					SchizochytriumA6912
SchizochytriumA8269					SchizochytriumA6861
SchizochytriumA8268					SchizochytriumA5766
SchizochytriumA8245					SchizochytriumA7750
SchizochytriumA8230					SchizochytriumA1579
SchizochytriumA8229					SchizochytriumA4860
SchizochytriumA8224					SchizochytriumA0750
SchizochytriumA8207					SchizochytriumA0906
SchizochytriumA8185					SchizochytriumA6965
SchizochytriumA8143					SchizochytriumA1577
SchizochytriumA8142					SchizochytriumA0589
SchizochytriumA8140					SchizochytriumA5637
SchizochytriumA8139					SchizochytriumA4363
SchizochytriumA8138					SchizochytriumA8758
SchizochytriumA8131					SchizochytriumA4713
SchizochytriumA8123					SchizochytriumA1070
SchizochytriumA8119					SchizochytriumA0338
SchizochytriumA8114					SchizochytriumA6027
SchizochytriumA8113					SchizochytriumA7109
SchizochytriumA8112					SchizochytriumA8296
SchizochytriumA8078					SchizochytriumA0805
SchizochytriumA8077					SchizochytriumA4058
SchizochytriumA8075					SchizochytriumA9067
SchizochytriumA8074					SchizochytriumA0989
SchizochytriumA8058					SchizochytriumA8080
SchizochytriumA8056					SchizochytriumA2597
SchizochytriumA8050					SchizochytriumA4308
SchizochytriumA8034					SchizochytriumA3367
SchizochytriumA8033					SchizochytriumA8219
SchizochytriumA8029					SchizochytriumA8842
SchizochytriumA8005					SchizochytriumA6571
SchizochytriumA7998					SchizochytriumA8231
SchizochytriumA7991					SchizochytriumA6713
SchizochytriumA7977					SchizochytriumA0852
SchizochytriumA7974					SchizochytriumA2708
SchizochytriumA7968					SchizochytriumA1273
SchizochytriumA7967					SchizochytriumA4882
SchizochytriumA7952					SchizochytriumA8468
SchizochytriumA7936					SchizochytriumA0884
SchizochytriumA7926					SchizochytriumA1915
SchizochytriumA7923					SchizochytriumA0026
SchizochytriumA7901					SchizochytriumA7816
SchizochytriumA7883					SchizochytriumA1855
SchizochytriumA7881					SchizochytriumA0688
SchizochytriumA7880					SchizochytriumA2224
SchizochytriumA7877					SchizochytriumA3823
SchizochytriumA7856					SchizochytriumA3588
SchizochytriumA7852					SchizochytriumA7070
SchizochytriumA7848					SchizochytriumA0080
SchizochytriumA7847					SchizochytriumA5041
SchizochytriumA7827					SchizochytriumA8131
SchizochytriumA7826					SchizochytriumA2067
SchizochytriumA7824					SchizochytriumA0434
SchizochytriumA7805					SchizochytriumA0710
SchizochytriumA7802					SchizochytriumA4246
SchizochytriumA7798					SchizochytriumA5538
SchizochytriumA7797					SchizochytriumA8686
SchizochytriumA7788					SchizochytriumA0159
SchizochytriumA7786					SchizochytriumA8803
SchizochytriumA7768					SchizochytriumA7334
SchizochytriumA7761					SchizochytriumA7135
SchizochytriumA7753					SchizochytriumA2373
SchizochytriumA7750					SchizochytriumA8982
SchizochytriumA7744					SchizochytriumA2759
SchizochytriumA7740					SchizochytriumA7278
SchizochytriumA7736					SchizochytriumA4511
SchizochytriumA7735					SchizochytriumA7421
SchizochytriumA7727					SchizochytriumA5811
SchizochytriumA7726					SchizochytriumA8008
SchizochytriumA7719					SchizochytriumA5768
SchizochytriumA7715					SchizochytriumA2800
SchizochytriumA7683					SchizochytriumA8101
SchizochytriumA7674					SchizochytriumA5839
SchizochytriumA7671					SchizochytriumA6863
SchizochytriumA7668					SchizochytriumA6646
SchizochytriumA7660					SchizochytriumA2723
SchizochytriumA7640					SchizochytriumA5153
SchizochytriumA7633					SchizochytriumA3958
SchizochytriumA7622					SchizochytriumA8123
SchizochytriumA7614					SchizochytriumA3872
SchizochytriumA7613					SchizochytriumA1701
SchizochytriumA7612					SchizochytriumA4635
SchizochytriumA7608					SchizochytriumA3024
SchizochytriumA7604					SchizochytriumA3222
SchizochytriumA7574					SchizochytriumA9129
SchizochytriumA7568					SchizochytriumA3623
SchizochytriumA7555					SchizochytriumA7924
SchizochytriumA7545					SchizochytriumA2416
SchizochytriumA7533					SchizochytriumA8020
SchizochytriumA7525					SchizochytriumA0378
SchizochytriumA7518					SchizochytriumA0597
SchizochytriumA7487					SchizochytriumA3376
SchizochytriumA7477					SchizochytriumA2054
SchizochytriumA7469					SchizochytriumA2907
SchizochytriumA7450					SchizochytriumA1481
SchizochytriumA7432					SchizochytriumA0461
SchizochytriumA7430					SchizochytriumA5353
SchizochytriumA7421					SchizochytriumA1613
SchizochytriumA7412					SchizochytriumA6697
SchizochytriumA7396					SchizochytriumA7143
SchizochytriumA7390					SchizochytriumA1498
SchizochytriumA7386					SchizochytriumA8208
SchizochytriumA7384					SchizochytriumA3306
SchizochytriumA7383					SchizochytriumA8090
SchizochytriumA7351					SchizochytriumA9059
SchizochytriumA7348					SchizochytriumA1977
SchizochytriumA7345					SchizochytriumA1226
SchizochytriumA7343					SchizochytriumA1166
SchizochytriumA7342					SchizochytriumA3820
SchizochytriumA7341					SchizochytriumA2984
SchizochytriumA7340					SchizochytriumA7491
SchizochytriumA7333					SchizochytriumA8665
SchizochytriumA7326					SchizochytriumA2584
SchizochytriumA7323					SchizochytriumA7880
SchizochytriumA7295					SchizochytriumA2248
SchizochytriumA7284					SchizochytriumA3307
SchizochytriumA7283					SchizochytriumA4202
SchizochytriumA7278					SchizochytriumA2848
SchizochytriumA7276					SchizochytriumA4912
SchizochytriumA7275					SchizochytriumA7644
SchizochytriumA7264					SchizochytriumA0033
SchizochytriumA7251					SchizochytriumA4255
SchizochytriumA7250					SchizochytriumA1150
SchizochytriumA7248					SchizochytriumA2247
SchizochytriumA7245					SchizochytriumA1243
SchizochytriumA7236					SchizochytriumA2166
SchizochytriumA7231					SchizochytriumA0623
SchizochytriumA7215					SchizochytriumA7365
SchizochytriumA7203					SchizochytriumA4146
SchizochytriumA7202					SchizochytriumA7016
SchizochytriumA7199					SchizochytriumA4039
SchizochytriumA7186					SchizochytriumA2412
SchizochytriumA7169					SchizochytriumA2692
SchizochytriumA7152					SchizochytriumA6985
SchizochytriumA7143					SchizochytriumA1203
SchizochytriumA7135					SchizochytriumA4362
SchizochytriumA7130					SchizochytriumA4430
SchizochytriumA7119					SchizochytriumA6588
SchizochytriumA7110					SchizochytriumA5350
SchizochytriumA7085					SchizochytriumA3170
SchizochytriumA7084					SchizochytriumA7625
SchizochytriumA7071					SchizochytriumA1441
SchizochytriumA7070					SchizochytriumA2150
SchizochytriumA7069					SchizochytriumA3010
SchizochytriumA7058					SchizochytriumA4418
SchizochytriumA7045					SchizochytriumA0484
SchizochytriumA7043					SchizochytriumA2425
SchizochytriumA7033					SchizochytriumA5352
SchizochytriumA7003					SchizochytriumA1071
SchizochytriumA6995					SchizochytriumA1586
SchizochytriumA6990					SchizochytriumA7293
SchizochytriumA6985					SchizochytriumA6843
SchizochytriumA6983					SchizochytriumA6431
SchizochytriumA6981					SchizochytriumA8897
SchizochytriumA6977					SchizochytriumA8378
SchizochytriumA6974					SchizochytriumA5488
SchizochytriumA6956					SchizochytriumA8230
SchizochytriumA6951					SchizochytriumA2618
SchizochytriumA6945					SchizochytriumA0549
SchizochytriumA6943					SchizochytriumA8865
SchizochytriumA6934					SchizochytriumA6522
SchizochytriumA6922					SchizochytriumA7856
SchizochytriumA6918					SchizochytriumA8574
SchizochytriumA6886					SchizochytriumA5034
SchizochytriumA6861					SchizochytriumA9119
SchizochytriumA6860					SchizochytriumA0342
SchizochytriumA6849					SchizochytriumA4199
SchizochytriumA6846					SchizochytriumA4115
SchizochytriumA6844					SchizochytriumA5127
SchizochytriumA6843					SchizochytriumA8683
SchizochytriumA6837					SchizochytriumA8201
SchizochytriumA6795					SchizochytriumA5029
SchizochytriumA6787					SchizochytriumA8425
SchizochytriumA6744					SchizochytriumA8779
SchizochytriumA6727					SchizochytriumA1885
SchizochytriumA6726					SchizochytriumA6285
SchizochytriumA6724					SchizochytriumA6575
SchizochytriumA6716					SchizochytriumA4526
SchizochytriumA6709					SchizochytriumA2514
SchizochytriumA6700					SchizochytriumA3693
SchizochytriumA6670					SchizochytriumA3630
SchizochytriumA6669					SchizochytriumA0929
SchizochytriumA6659					SchizochytriumA8186
SchizochytriumA6657					SchizochytriumA4063
SchizochytriumA6646					SchizochytriumA0680
SchizochytriumA6645					SchizochytriumA7071
SchizochytriumA6643					SchizochytriumA1903
SchizochytriumA6629					SchizochytriumA8969
SchizochytriumA6610					SchizochytriumA0104
SchizochytriumA6608					SchizochytriumA0624
SchizochytriumA6607					SchizochytriumA4464
SchizochytriumA6605					SchizochytriumA7866
SchizochytriumA6604					SchizochytriumA7917
SchizochytriumA6599					SchizochytriumA0939
SchizochytriumA6598					SchizochytriumA6886
SchizochytriumA6588					SchizochytriumA5117
SchizochytriumA6587					SchizochytriumA0184
SchizochytriumA6547					SchizochytriumA2516
SchizochytriumA6527					SchizochytriumA1307
SchizochytriumA6516					SchizochytriumA9037
SchizochytriumA6512					SchizochytriumA8966
SchizochytriumA6496					SchizochytriumA6580
SchizochytriumA6483					SchizochytriumA4253
SchizochytriumA6478					SchizochytriumA3055
SchizochytriumA6471					SchizochytriumA2817
SchizochytriumA6468					SchizochytriumA8180
SchizochytriumA6461					SchizochytriumA7367
SchizochytriumA6444					SchizochytriumA5947
SchizochytriumA6441					SchizochytriumA7906
SchizochytriumA6434					SchizochytriumA8377
SchizochytriumA6420					SchizochytriumA1959
SchizochytriumA6419					SchizochytriumA1694
SchizochytriumA6406					SchizochytriumA0150
SchizochytriumA6403					SchizochytriumA8613
SchizochytriumA6393					SchizochytriumA8663
SchizochytriumA6389					SchizochytriumA0622
SchizochytriumA6387					SchizochytriumA2958
SchizochytriumA6385					SchizochytriumA0353
SchizochytriumA6375					SchizochytriumA6528
SchizochytriumA6373					SchizochytriumA8245
SchizochytriumA6363					SchizochytriumA4839
SchizochytriumA6354					SchizochytriumA8967
SchizochytriumA6347					SchizochytriumA0005
SchizochytriumA6329					SchizochytriumA6587
SchizochytriumA6319					SchizochytriumA1040
SchizochytriumA6313					SchizochytriumA5475
SchizochytriumA6308					SchizochytriumA2729
SchizochytriumA6302					SchizochytriumA5391
SchizochytriumA6289					SchizochytriumA8800
SchizochytriumA6262					SchizochytriumA1154
SchizochytriumA6256					SchizochytriumA1368
SchizochytriumA6250					SchizochytriumA5380
SchizochytriumA6247					SchizochytriumA8495
SchizochytriumA6246					SchizochytriumA2082
SchizochytriumA6243					SchizochytriumA4245
SchizochytriumA6241					SchizochytriumA6379
SchizochytriumA6224					SchizochytriumA1236
SchizochytriumA6222					SchizochytriumA0853
SchizochytriumA6219					SchizochytriumA0977
SchizochytriumA6218					SchizochytriumA2894
SchizochytriumA6211					SchizochytriumA7058
SchizochytriumA6186					SchizochytriumA2898
SchizochytriumA6178					SchizochytriumA8448
SchizochytriumA6175					SchizochytriumA3054
SchizochytriumA6168					SchizochytriumA0800
SchizochytriumA6147					SchizochytriumA8147
SchizochytriumA6133					SchizochytriumA2749
SchizochytriumA6132					SchizochytriumA5403
SchizochytriumA6101					SchizochytriumA7187
SchizochytriumA6090					SchizochytriumA4249
SchizochytriumA6083					SchizochytriumA3971
SchizochytriumA6076					SchizochytriumA3399
SchizochytriumA6051					SchizochytriumA6948
SchizochytriumA6044					SchizochytriumA7261
SchizochytriumA6039					SchizochytriumA4252
SchizochytriumA6036					SchizochytriumA5827
SchizochytriumA6018					SchizochytriumA4086
SchizochytriumA6007					SchizochytriumA4796
SchizochytriumA6003					SchizochytriumA5314
SchizochytriumA5994					SchizochytriumA2388
SchizochytriumA5993					SchizochytriumA5224
SchizochytriumA5988					SchizochytriumA6389
SchizochytriumA5986					SchizochytriumA0433
SchizochytriumA5973					SchizochytriumA3681
SchizochytriumA5970					SchizochytriumA4714
SchizochytriumA5964					SchizochytriumA0864
SchizochytriumA5958					SchizochytriumA8128
SchizochytriumA5954					SchizochytriumA0306
SchizochytriumA5953					SchizochytriumA8500
SchizochytriumA5951					SchizochytriumA7611
SchizochytriumA5947					SchizochytriumA4157
SchizochytriumA5945					SchizochytriumA3819
SchizochytriumA5944					SchizochytriumA5458
SchizochytriumA5942					SchizochytriumA7357
SchizochytriumA5916					SchizochytriumA6448
SchizochytriumA5904					SchizochytriumA0610
SchizochytriumA5875					SchizochytriumA2030
SchizochytriumA5866					SchizochytriumA1842
SchizochytriumA5859					SchizochytriumA9004
SchizochytriumA5856					SchizochytriumA2656
SchizochytriumA5855					SchizochytriumA1430
SchizochytriumA5852					SchizochytriumA2331
SchizochytriumA5842					SchizochytriumA5443
SchizochytriumA5837					SchizochytriumA5540
SchizochytriumA5834					SchizochytriumA2611
SchizochytriumA5829					SchizochytriumA6384
SchizochytriumA5821					SchizochytriumA0183
SchizochytriumA5802					SchizochytriumA3947
SchizochytriumA5801					SchizochytriumA0202
SchizochytriumA5796					SchizochytriumA7276
SchizochytriumA5784					SchizochytriumA3635
SchizochytriumA5782					SchizochytriumA4634
SchizochytriumA5781					SchizochytriumA7974
SchizochytriumA5764					SchizochytriumA8182
SchizochytriumA5760					SchizochytriumA5587
SchizochytriumA5743					SchizochytriumA3960
SchizochytriumA5742					SchizochytriumA6224
SchizochytriumA5734					SchizochytriumA1263
SchizochytriumA5720					SchizochytriumA3948
SchizochytriumA5716					SchizochytriumA4662
SchizochytriumA5700					SchizochytriumA2776
SchizochytriumA5695					SchizochytriumA2501
SchizochytriumA5694					SchizochytriumA8058
SchizochytriumA5692					SchizochytriumA2983
SchizochytriumA5688					SchizochytriumA5448
SchizochytriumA5669					SchizochytriumA5979
SchizochytriumA5663					SchizochytriumA5210
SchizochytriumA5641					SchizochytriumA1930
SchizochytriumA5631					SchizochytriumA0494
SchizochytriumA5622					SchizochytriumA4929
SchizochytriumA5618					SchizochytriumA0674
SchizochytriumA5617					SchizochytriumA4933
SchizochytriumA5613					SchizochytriumA6680
SchizochytriumA5571					SchizochytriumA1696
SchizochytriumA5570					SchizochytriumA3178
SchizochytriumA5553					SchizochytriumA1687
SchizochytriumA5551					SchizochytriumA5259
SchizochytriumA5540					SchizochytriumA1412
SchizochytriumA5532					SchizochytriumA6709
SchizochytriumA5516					SchizochytriumA7469
SchizochytriumA5509					SchizochytriumA0500
SchizochytriumA5494					SchizochytriumA8523
SchizochytriumA5488					SchizochytriumA2714
SchizochytriumA5484					SchizochytriumA3181
SchizochytriumA5473					SchizochytriumA4585
SchizochytriumA5466					SchizochytriumA8176
SchizochytriumA5455					SchizochytriumA4611
SchizochytriumA5452					SchizochytriumA3858
SchizochytriumA5448					SchizochytriumA8452
SchizochytriumA5444					SchizochytriumA2385
SchizochytriumA5443					SchizochytriumA1878
SchizochytriumA5442					SchizochytriumA5716
SchizochytriumA5441					SchizochytriumA3257
SchizochytriumA5427					SchizochytriumA1021
SchizochytriumA5419					SchizochytriumA7236
SchizochytriumA5411					SchizochytriumA6084
SchizochytriumA5410					SchizochytriumA1153
SchizochytriumA5405					SchizochytriumA6051
SchizochytriumA5398					SchizochytriumA1853
SchizochytriumA5390					SchizochytriumA4084
SchizochytriumA5380					SchizochytriumA6035
SchizochytriumA5365					SchizochytriumA1872
SchizochytriumA5346					SchizochytriumA3683
SchizochytriumA5336					SchizochytriumA5904
SchizochytriumA5309					SchizochytriumA2566
SchizochytriumA5297					SchizochytriumA1091
SchizochytriumA5293					SchizochytriumA1843
SchizochytriumA5289					SchizochytriumA3081
SchizochytriumA5270					SchizochytriumA0540
SchizochytriumA5261					SchizochytriumA2104
SchizochytriumA5259					SchizochytriumA1479
SchizochytriumA5257					SchizochytriumA1799
SchizochytriumA5254					SchizochytriumA3817
SchizochytriumA5245					SchizochytriumA6823
SchizochytriumA5242					SchizochytriumA1271
SchizochytriumA5238					SchizochytriumA0465
SchizochytriumA5236					SchizochytriumA8234
SchizochytriumA5232					SchizochytriumA7472
SchizochytriumA5229					SchizochytriumA2757
SchizochytriumA5218					SchizochytriumA8996
SchizochytriumA5211					SchizochytriumA6837
SchizochytriumA5199					SchizochytriumA8878
SchizochytriumA5194					SchizochytriumA4277
SchizochytriumA5192					SchizochytriumA1951
SchizochytriumA5187					SchizochytriumA2484
SchizochytriumA5185					SchizochytriumA7886
SchizochytriumA5176					SchizochytriumA3117
SchizochytriumA5175					SchizochytriumA5064
SchizochytriumA5165					SchizochytriumA6995
SchizochytriumA5152					SchizochytriumA3445
SchizochytriumA5119					SchizochytriumA8517
SchizochytriumA5112					SchizochytriumA0441
SchizochytriumA5109					SchizochytriumA0685
SchizochytriumA5105					SchizochytriumA3477
SchizochytriumA5079					SchizochytriumA1477
SchizochytriumA5075					SchizochytriumA5325
SchizochytriumA5066					SchizochytriumA6465
SchizochytriumA5052					SchizochytriumA5734
SchizochytriumA5050					SchizochytriumA7909
SchizochytriumA5049					SchizochytriumA5474
SchizochytriumA5048					SchizochytriumA5571
SchizochytriumA5047					SchizochytriumA1963
SchizochytriumA5046					SchizochytriumA1525
SchizochytriumA5043					SchizochytriumA7145
SchizochytriumA5040					SchizochytriumA7072
SchizochytriumA5028					SchizochytriumA8593
SchizochytriumA5010					SchizochytriumA0816
SchizochytriumA5008					SchizochytriumA8838
SchizochytriumA5007					SchizochytriumA8854
SchizochytriumA5006					SchizochytriumA7243
SchizochytriumA4990					SchizochytriumA3804
SchizochytriumA4968					SchizochytriumA4942
SchizochytriumA4962					SchizochytriumA4617
SchizochytriumA4960					SchizochytriumA4505
SchizochytriumA4957					SchizochytriumA4731
SchizochytriumA4953					SchizochytriumA6413
SchizochytriumA4950					SchizochytriumA1859
SchizochytriumA4949					SchizochytriumA2619
SchizochytriumA4942					SchizochytriumA1017
SchizochytriumA4930					SchizochytriumA4694
SchizochytriumA4927					SchizochytriumA1623
SchizochytriumA4906					SchizochytriumA8647
SchizochytriumA4905					SchizochytriumA6181
SchizochytriumA4903					SchizochytriumA1152
SchizochytriumA4900					SchizochytriumA1328
SchizochytriumA4885					SchizochytriumA8342
SchizochytriumA4870					SchizochytriumA2128
SchizochytriumA4860					SchizochytriumA8885
SchizochytriumA4847					SchizochytriumA3995
SchizochytriumA4839					SchizochytriumA2316
SchizochytriumA4836					SchizochytriumA8034
SchizochytriumA4818					SchizochytriumA1910
SchizochytriumA4794					SchizochytriumA5466
SchizochytriumA4780					SchizochytriumA7270
SchizochytriumA4771					SchizochytriumA3227
SchizochytriumA4765					SchizochytriumA6640
SchizochytriumA4763					SchizochytriumA0712
SchizochytriumA4761					SchizochytriumA6798
SchizochytriumA4758					SchizochytriumA7798
SchizochytriumA4749					SchizochytriumA6864
SchizochytriumA4744					SchizochytriumA5277
SchizochytriumA4731					SchizochytriumA1293
SchizochytriumA4722					SchizochytriumA5050
SchizochytriumA4711					SchizochytriumA0214
SchizochytriumA4710					SchizochytriumA8979
SchizochytriumA4706					SchizochytriumA4841
SchizochytriumA4702					SchizochytriumA5796
SchizochytriumA4695					SchizochytriumA0430
SchizochytriumA4694					SchizochytriumA6197
SchizochytriumA4692					SchizochytriumA8404
SchizochytriumA4690					SchizochytriumA4829
SchizochytriumA4684					SchizochytriumA0940
SchizochytriumA4662					SchizochytriumA1190
SchizochytriumA4658					SchizochytriumA8453
SchizochytriumA4653					SchizochytriumA6983
SchizochytriumA4652					SchizochytriumA1650
SchizochytriumA4651					SchizochytriumA5599
SchizochytriumA4648					SchizochytriumA7914
SchizochytriumA4628					SchizochytriumA4875
SchizochytriumA4627					SchizochytriumA8866
SchizochytriumA4625					SchizochytriumA4338
SchizochytriumA4615					SchizochytriumA6209
SchizochytriumA4614					SchizochytriumA0084
SchizochytriumA4611					SchizochytriumA4335
SchizochytriumA4603					SchizochytriumA6825
SchizochytriumA4593					SchizochytriumA6914
SchizochytriumA4588					SchizochytriumA7214
SchizochytriumA4586					SchizochytriumA8510
SchizochytriumA4585					SchizochytriumA1601
SchizochytriumA4559					SchizochytriumA7630
SchizochytriumA4551					SchizochytriumA4211
SchizochytriumA4549					SchizochytriumA1939
SchizochytriumA4534					SchizochytriumA3633
SchizochytriumA4529					SchizochytriumA3497
SchizochytriumA4524					SchizochytriumA2739
SchizochytriumA4522					SchizochytriumA2620
SchizochytriumA4508					SchizochytriumA7433
SchizochytriumA4506					SchizochytriumA2651
SchizochytriumA4501					SchizochytriumA4102
SchizochytriumA4489					SchizochytriumA1592
SchizochytriumA4478					SchizochytriumA8487
SchizochytriumA4469					SchizochytriumA6116
SchizochytriumA4464					SchizochytriumA6645
SchizochytriumA4438					SchizochytriumA4840
SchizochytriumA4435					SchizochytriumA2673
SchizochytriumA4421					SchizochytriumA4644
SchizochytriumA4418					SchizochytriumA1289
SchizochytriumA4397					SchizochytriumA7076
SchizochytriumA4396					SchizochytriumA9041
SchizochytriumA4393					SchizochytriumA3949
SchizochytriumA4378					SchizochytriumA1198
SchizochytriumA4377					SchizochytriumA5573
SchizochytriumA4356					SchizochytriumA6482
SchizochytriumA4345					SchizochytriumA4960
SchizochytriumA4338					SchizochytriumA5875
SchizochytriumA4335					SchizochytriumA3180
SchizochytriumA4334					SchizochytriumA8715
SchizochytriumA4333					SchizochytriumA2633
SchizochytriumA4329					SchizochytriumA7883
SchizochytriumA4319					SchizochytriumA3660
SchizochytriumA4314					SchizochytriumA9089
SchizochytriumA4312					SchizochytriumA0218
SchizochytriumA4308					SchizochytriumA6614
SchizochytriumA4305					SchizochytriumA5652
SchizochytriumA4286					SchizochytriumA5228
SchizochytriumA4273					SchizochytriumA6015
SchizochytriumA4272					SchizochytriumA2330
SchizochytriumA4271					SchizochytriumA4382
SchizochytriumA4263					SchizochytriumA1276
SchizochytriumA4262					SchizochytriumA8752
SchizochytriumA4261					SchizochytriumA8319
SchizochytriumA4224					SchizochytriumA6516
SchizochytriumA4203					SchizochytriumA8321
SchizochytriumA4199					SchizochytriumA8680
SchizochytriumA4177					SchizochytriumA6960
SchizochytriumA4167					SchizochytriumA3797
SchizochytriumA4140					SchizochytriumA5784
SchizochytriumA4137					SchizochytriumA6677
SchizochytriumA4128					SchizochytriumA1832
SchizochytriumA4127					SchizochytriumA7565
SchizochytriumA4126					SchizochytriumA5633
SchizochytriumA4115					SchizochytriumA4209
SchizochytriumA4111					SchizochytriumA7620
SchizochytriumA4109					SchizochytriumA0252
SchizochytriumA4102					SchizochytriumA1773
SchizochytriumA4080					SchizochytriumA8091
SchizochytriumA4078					SchizochytriumA3023
SchizochytriumA4074					SchizochytriumA3400
SchizochytriumA4072					SchizochytriumA8185
SchizochytriumA4063					SchizochytriumA1625
SchizochytriumA4053					SchizochytriumA1177
SchizochytriumA4051					SchizochytriumA3710
SchizochytriumA4035					SchizochytriumA0902
SchizochytriumA4033					SchizochytriumA1421
SchizochytriumA4027					SchizochytriumA0978
SchizochytriumA4021					SchizochytriumA6488
SchizochytriumA4019					SchizochytriumA8629
SchizochytriumA4002					SchizochytriumA6780
SchizochytriumA4001					SchizochytriumA0230
SchizochytriumA3993					SchizochytriumA4177
SchizochytriumA3982					SchizochytriumA1857
SchizochytriumA3980					SchizochytriumA5497
SchizochytriumA3953					SchizochytriumA7946
SchizochytriumA3950					SchizochytriumA9159
SchizochytriumA3946					SchizochytriumA0709
SchizochytriumA3925					SchizochytriumA4953
SchizochytriumA3924					SchizochytriumA5447
SchizochytriumA3913					SchizochytriumA7396
SchizochytriumA3911					SchizochytriumA5814
SchizochytriumA3910					SchizochytriumA1002
SchizochytriumA3909					SchizochytriumA1997
SchizochytriumA3908					SchizochytriumA3066
SchizochytriumA3894					SchizochytriumA7434
SchizochytriumA3888					SchizochytriumA0543
SchizochytriumA3865					SchizochytriumA5055
SchizochytriumA3832					SchizochytriumA2211
SchizochytriumA3819					SchizochytriumA8879
SchizochytriumA3806					SchizochytriumA5614
SchizochytriumA3792					SchizochytriumA7060
SchizochytriumA3774					SchizochytriumA8382
SchizochytriumA3772					SchizochytriumA7098
SchizochytriumA3771					SchizochytriumA4820
SchizochytriumA3770					SchizochytriumA2017
SchizochytriumA3749					SchizochytriumA2905
SchizochytriumA3734					SchizochytriumA3026
SchizochytriumA3728					SchizochytriumA2468
SchizochytriumA3727					SchizochytriumA6087
SchizochytriumA3724					SchizochytriumA7558
SchizochytriumA3705					SchizochytriumA1411
SchizochytriumA3703					SchizochytriumA3122
SchizochytriumA3685					SchizochytriumA5532
SchizochytriumA3682					SchizochytriumA7234
SchizochytriumA3681					SchizochytriumA0305
SchizochytriumA3679					SchizochytriumA7958
SchizochytriumA3665					SchizochytriumA7333
SchizochytriumA3662					SchizochytriumA3224
SchizochytriumA3659					SchizochytriumA5229
SchizochytriumA3639					SchizochytriumA0901
SchizochytriumA3628					SchizochytriumA4586
SchizochytriumA3627					SchizochytriumA2713
SchizochytriumA3626					SchizochytriumA5720
SchizochytriumA3624					SchizochytriumA2158
SchizochytriumA3603					SchizochytriumA6373
SchizochytriumA3601					SchizochytriumA6675
SchizochytriumA3597					SchizochytriumA1675
SchizochytriumA3596					SchizochytriumA4396
SchizochytriumA3594					SchizochytriumA4787
SchizochytriumA3552					SchizochytriumA4333
SchizochytriumA3551					SchizochytriumA4958
SchizochytriumA3546					SchizochytriumA6421
SchizochytriumA3536					SchizochytriumA4344
SchizochytriumA3526					SchizochytriumA4727
SchizochytriumA3525					SchizochytriumA2610
SchizochytriumA3517					SchizochytriumA3522
SchizochytriumA3514					SchizochytriumA7093
SchizochytriumA3510					SchizochytriumA3372
SchizochytriumA3498					SchizochytriumA4155
SchizochytriumA3485					SchizochytriumA6497
SchizochytriumA3478					SchizochytriumA3258
SchizochytriumA3444					SchizochytriumA2702
SchizochytriumA3413					SchizochytriumA0407
SchizochytriumA3378					SchizochytriumA6981
SchizochytriumA3367					SchizochytriumA3745
SchizochytriumA3356					SchizochytriumA4906
SchizochytriumA3347					SchizochytriumA1233
SchizochytriumA3343					SchizochytriumA5694
SchizochytriumA3323					SchizochytriumA4250
SchizochytriumA3322					SchizochytriumA3736
SchizochytriumA3320					SchizochytriumA4545
SchizochytriumA3310					SchizochytriumA7852
SchizochytriumA3305					SchizochytriumA2689
SchizochytriumA3300					SchizochytriumA1690
SchizochytriumA3299					SchizochytriumA8884
SchizochytriumA3285					SchizochytriumA8312
SchizochytriumA3279					SchizochytriumA3289
SchizochytriumA3270					SchizochytriumA3446
SchizochytriumA3269					SchizochytriumA2646
SchizochytriumA3262					SchizochytriumA9038
SchizochytriumA3257					SchizochytriumA0158
SchizochytriumA3250					SchizochytriumA4462
SchizochytriumA3245					SchizochytriumA8458
SchizochytriumA3242					SchizochytriumA2761
SchizochytriumA3238					SchizochytriumA2105
SchizochytriumA3235					SchizochytriumA4237
SchizochytriumA3220					SchizochytriumA3250
SchizochytriumA3212					SchizochytriumA1507
SchizochytriumA3208					SchizochytriumA1727
SchizochytriumA3206					SchizochytriumA3432
SchizochytriumA3204					SchizochytriumA7517
SchizochytriumA3182					SchizochytriumA0038
SchizochytriumA3178					SchizochytriumA6921
SchizochytriumA3175					SchizochytriumA1960
SchizochytriumA3170					SchizochytriumA1970
SchizochytriumA3161					SchizochytriumA2311
SchizochytriumA3158					SchizochytriumA3123
SchizochytriumA3150					SchizochytriumA1355
SchizochytriumA3143					SchizochytriumA0731
SchizochytriumA3135					SchizochytriumA5855
SchizochytriumA3128					SchizochytriumA5494
SchizochytriumA3126					SchizochytriumA7939
SchizochytriumA3108					SchizochytriumA6382
SchizochytriumA3104					SchizochytriumA4821
SchizochytriumA3096					SchizochytriumA0316
SchizochytriumA3095					SchizochytriumA2140
SchizochytriumA3089					SchizochytriumA6517
SchizochytriumA3088					SchizochytriumA2991
SchizochytriumA3087					SchizochytriumA4785
SchizochytriumA3082					SchizochytriumA8028
SchizochytriumA3078					SchizochytriumA4868
SchizochytriumA3075					SchizochytriumA4629
SchizochytriumA3070					SchizochytriumA2858
SchizochytriumA3058					SchizochytriumA3485
SchizochytriumA3025					SchizochytriumA6214
SchizochytriumA3024					SchizochytriumA8030
SchizochytriumA3023					SchizochytriumA3634
SchizochytriumA3009					SchizochytriumA1512
SchizochytriumA2986					SchizochytriumA2571
SchizochytriumA2981					SchizochytriumA0232
SchizochytriumA2975					SchizochytriumA8293
SchizochytriumA2943					SchizochytriumA0679
SchizochytriumA2922					SchizochytriumA1811
SchizochytriumA2898					SchizochytriumA6925
SchizochytriumA2892					SchizochytriumA6898
SchizochytriumA2889					SchizochytriumA7241
SchizochytriumA2870					SchizochytriumA7375
SchizochytriumA2860					SchizochytriumA6461
SchizochytriumA2849					SchizochytriumA5006
SchizochytriumA2848					SchizochytriumA1599
SchizochytriumA2847					SchizochytriumA1936
SchizochytriumA2837					SchizochytriumA2075
SchizochytriumA2836					SchizochytriumA8843
SchizochytriumA2820					SchizochytriumA7215
SchizochytriumA2813					SchizochytriumA2496
SchizochytriumA2805					SchizochytriumA4990
SchizochytriumA2800					SchizochytriumA8414
SchizochytriumA2787					SchizochytriumA2177
SchizochytriumA2785					SchizochytriumA0022
SchizochytriumA2776					SchizochytriumA0547
SchizochytriumA2773					SchizochytriumA2904
SchizochytriumA2770					SchizochytriumA0981
SchizochytriumA2761					SchizochytriumA1548
SchizochytriumA2759					SchizochytriumA3749
SchizochytriumA2757					SchizochytriumA1718
SchizochytriumA2756					SchizochytriumA1734
SchizochytriumA2749					SchizochytriumA5924
SchizochytriumA2743					SchizochytriumA7812
SchizochytriumA2739					SchizochytriumA4696
SchizochytriumA2723					SchizochytriumA1321
SchizochytriumA2719					SchizochytriumA0360
SchizochytriumA2718					SchizochytriumA2395
SchizochytriumA2714					SchizochytriumA0779
SchizochytriumA2710					SchizochytriumA8190
SchizochytriumA2708					SchizochytriumA4164
SchizochytriumA2693					SchizochytriumA6598
SchizochytriumA2692					SchizochytriumA6804
SchizochytriumA2679					SchizochytriumA0707
SchizochytriumA2671					SchizochytriumA1848
SchizochytriumA2660					SchizochytriumA5234
SchizochytriumA2649					SchizochytriumA1692
SchizochytriumA2646					SchizochytriumA1705
SchizochytriumA2638					SchizochytriumA5332
SchizochytriumA2620					SchizochytriumA3551
SchizochytriumA2619					SchizochytriumA7707
SchizochytriumA2614					SchizochytriumA0098
SchizochytriumA2598					SchizochytriumA7059
SchizochytriumA2571					SchizochytriumA4636
SchizochytriumA2557					SchizochytriumA8300
SchizochytriumA2553					SchizochytriumA9170
SchizochytriumA2542					SchizochytriumA7271
SchizochytriumA2520					SchizochytriumA6390
SchizochytriumA2514					SchizochytriumA3049
SchizochytriumA2511					SchizochytriumA8396
SchizochytriumA2494					SchizochytriumA2752
SchizochytriumA2486					SchizochytriumA3384
SchizochytriumA2479					SchizochytriumA3344
SchizochytriumA2474					SchizochytriumA6889
SchizochytriumA2439					SchizochytriumA8983
SchizochytriumA2427					SchizochytriumA1879
SchizochytriumA2424					SchizochytriumA6423
SchizochytriumA2423					SchizochytriumA0510
SchizochytriumA2416					SchizochytriumA4183
SchizochytriumA2394					SchizochytriumA2035
SchizochytriumA2384					SchizochytriumA4057
SchizochytriumA2378					SchizochytriumA6632
SchizochytriumA2364					SchizochytriumA8387
SchizochytriumA2351					SchizochytriumA4847
SchizochytriumA2349					SchizochytriumA2363
SchizochytriumA2348					SchizochytriumA3620
SchizochytriumA2346					SchizochytriumA0667
SchizochytriumA2345					SchizochytriumA0063
SchizochytriumA2317					SchizochytriumA0226
SchizochytriumA2303					SchizochytriumA7499
SchizochytriumA2297					SchizochytriumA5578
SchizochytriumA2286					SchizochytriumA9042
SchizochytriumA2276					SchizochytriumA1924
SchizochytriumA2271					SchizochytriumA6466
SchizochytriumA2270					SchizochytriumA2365
SchizochytriumA2262					SchizochytriumA4528
SchizochytriumA2243					SchizochytriumA2235
SchizochytriumA2233					SchizochytriumA8641
SchizochytriumA2226					SchizochytriumA5653
SchizochytriumA2211					SchizochytriumA8707
SchizochytriumA2207					SchizochytriumA7654
SchizochytriumA2204					SchizochytriumA2769
SchizochytriumA2194					SchizochytriumA1591
SchizochytriumA2174					SchizochytriumA3285
SchizochytriumA2166					SchizochytriumA6782
SchizochytriumA2164					SchizochytriumA1776
SchizochytriumA2163					SchizochytriumA6334
SchizochytriumA2162					SchizochytriumA6931
SchizochytriumA2133					SchizochytriumA0559
SchizochytriumA2129					SchizochytriumA7595
SchizochytriumA2123					SchizochytriumA1590
SchizochytriumA2111					SchizochytriumA0560
SchizochytriumA2100					SchizochytriumA1777
SchizochytriumA2099					SchizochytriumA2449
SchizochytriumA2097					SchizochytriumA6907
SchizochytriumA2092					SchizochytriumA8711
SchizochytriumA2089					SchizochytriumA3628
SchizochytriumA2087					SchizochytriumA2000
SchizochytriumA2085					SchizochytriumA2951
SchizochytriumA2083					SchizochytriumA2693
SchizochytriumA2074					SchizochytriumA8412
SchizochytriumA2067					SchizochytriumA8139
SchizochytriumA2054					SchizochytriumA0777
SchizochytriumA2035					SchizochytriumA6344
SchizochytriumA2029					SchizochytriumA1084
SchizochytriumA2022					SchizochytriumA7737
SchizochytriumA2000					SchizochytriumA8616
SchizochytriumA1999					SchizochytriumA2948
SchizochytriumA1978					SchizochytriumA4233
SchizochytriumA1976					SchizochytriumA3290
SchizochytriumA1975					SchizochytriumA4357
SchizochytriumA1967					SchizochytriumA0016
SchizochytriumA1960					SchizochytriumA1698
SchizochytriumA1956					SchizochytriumA3323
SchizochytriumA1954					SchizochytriumA7340
SchizochytriumA1951					SchizochytriumA0512
SchizochytriumA1937					SchizochytriumA3724
SchizochytriumA1936					SchizochytriumA4434
SchizochytriumA1927					SchizochytriumA6904
SchizochytriumA1914					SchizochytriumA8988
SchizochytriumA1905					SchizochytriumA2138
SchizochytriumA1894					SchizochytriumA4529
SchizochytriumA1838					SchizochytriumA8864
SchizochytriumA1832					SchizochytriumA0335
SchizochytriumA1822					SchizochytriumA1238
SchizochytriumA1821					SchizochytriumA6939
SchizochytriumA1818					SchizochytriumA5237
SchizochytriumA1815					SchizochytriumA1239
SchizochytriumA1811					SchizochytriumA0995
SchizochytriumA1794					SchizochytriumA9068
SchizochytriumA1782					SchizochytriumA4652
SchizochytriumA1769					SchizochytriumA1237
SchizochytriumA1755					SchizochytriumA5048
SchizochytriumA1750					SchizochytriumA1267
SchizochytriumA1729					SchizochytriumA6365
SchizochytriumA1726					SchizochytriumA8268
SchizochytriumA1716					SchizochytriumA0464
SchizochytriumA1706					SchizochytriumA8904
SchizochytriumA1696					SchizochytriumA5239
SchizochytriumA1687					SchizochytriumA0270
SchizochytriumA1686					SchizochytriumA5949
SchizochytriumA1680					SchizochytriumA1616
SchizochytriumA1654					SchizochytriumA2643
SchizochytriumA1653					SchizochytriumA7009
SchizochytriumA1652					SchizochytriumA1999
SchizochytriumA1648					SchizochytriumA5696
SchizochytriumA1647					SchizochytriumA8714
SchizochytriumA1631					SchizochytriumA5889
SchizochytriumA1625					SchizochytriumA3874
SchizochytriumA1599					SchizochytriumA6927
SchizochytriumA1596					SchizochytriumA4598
SchizochytriumA1583					SchizochytriumA0231
SchizochytriumA1581					SchizochytriumA1778
SchizochytriumA1579					SchizochytriumA7265
SchizochytriumA1569					SchizochytriumA7982
SchizochytriumA1563					SchizochytriumA1954
SchizochytriumA1562					SchizochytriumA7789
SchizochytriumA1548					SchizochytriumA5801
SchizochytriumA1544					SchizochytriumA3619
SchizochytriumA1539					SchizochytriumA3029
SchizochytriumA1533					SchizochytriumA8856
SchizochytriumA1527					SchizochytriumA6405
SchizochytriumA1524					SchizochytriumA4332
SchizochytriumA1520					SchizochytriumA1332
SchizochytriumA1508					SchizochytriumA6873
SchizochytriumA1437					SchizochytriumA7802
SchizochytriumA1414					SchizochytriumA5953
SchizochytriumA1412					SchizochytriumA8945
SchizochytriumA1410					SchizochytriumA7130
SchizochytriumA1407					SchizochytriumA0222
SchizochytriumA1388					SchizochytriumA6543
SchizochytriumA1371					SchizochytriumA5223
SchizochytriumA1368					SchizochytriumA0868
SchizochytriumA1344					SchizochytriumA1917
SchizochytriumA1336					SchizochytriumA3262
SchizochytriumA1328					SchizochytriumA5218
SchizochytriumA1326					SchizochytriumA5859
SchizochytriumA1308					SchizochytriumA1029
SchizochytriumA1307					SchizochytriumA8931
SchizochytriumA1300					SchizochytriumA5993
SchizochytriumA1293					SchizochytriumA6485
SchizochytriumA1283					SchizochytriumA0844
SchizochytriumA1265					SchizochytriumA6469
SchizochytriumA1263					SchizochytriumA7627
SchizochytriumA1261					SchizochytriumA8643
SchizochytriumA1258					SchizochytriumA4891
SchizochytriumA1250					SchizochytriumA8343
SchizochytriumA1227					SchizochytriumA1225
SchizochytriumA1190					SchizochytriumA1604
SchizochytriumA1186					SchizochytriumA1755
SchizochytriumA1173					SchizochytriumA8541
SchizochytriumA1169					SchizochytriumA7957
SchizochytriumA1152					SchizochytriumA2459
SchizochytriumA1150					SchizochytriumA5515
SchizochytriumA1140					SchizochytriumA3056
SchizochytriumA1134					SchizochytriumA3322
SchizochytriumA1126					SchizochytriumA6634
SchizochytriumA1119					SchizochytriumA0867
SchizochytriumA1118					SchizochytriumA6742
SchizochytriumA1081					SchizochytriumA6210
SchizochytriumA1079					SchizochytriumA4924
SchizochytriumA1074					SchizochytriumA0480
SchizochytriumA1073					SchizochytriumA8499
SchizochytriumA1070					SchizochytriumA2378
SchizochytriumA1065					SchizochytriumA4602
SchizochytriumA1062					SchizochytriumA8344
SchizochytriumA1059					SchizochytriumA2520
SchizochytriumA1052					SchizochytriumA6252
SchizochytriumA1040					SchizochytriumA8701
SchizochytriumA1039					SchizochytriumA0088
SchizochytriumA1036					SchizochytriumA8938
SchizochytriumA1017					SchizochytriumA4758
SchizochytriumA1014					SchizochytriumA4540
SchizochytriumA1004					SchizochytriumA4443
SchizochytriumA0995					SchizochytriumA8473
SchizochytriumA0988					SchizochytriumA8654
SchizochytriumA0985					SchizochytriumA0165
SchizochytriumA0970					SchizochytriumA6479
SchizochytriumA0969					SchizochytriumA7706
SchizochytriumA0965					SchizochytriumA7008
SchizochytriumA0961					SchizochytriumA4007
SchizochytriumA0953					SchizochytriumA5862
SchizochytriumA0951					SchizochytriumA2947
SchizochytriumA0929					SchizochytriumA9019
SchizochytriumA0906					SchizochytriumA9127
SchizochytriumA0902					SchizochytriumA6772
SchizochytriumA0901					SchizochytriumA5140
SchizochytriumA0891					SchizochytriumA3930
SchizochytriumA0887					SchizochytriumA7286
SchizochytriumA0880					SchizochytriumA3534
SchizochytriumA0868					SchizochytriumA5934
SchizochytriumA0864					SchizochytriumA3892
SchizochytriumA0860					SchizochytriumA2710
SchizochytriumA0858					SchizochytriumA7981
SchizochytriumA0853					SchizochytriumA0395
SchizochytriumA0846					SchizochytriumA3126
SchizochytriumA0830					SchizochytriumA0729
SchizochytriumA0829					SchizochytriumA5887
SchizochytriumA0805					SchizochytriumA5378
SchizochytriumA0803					SchizochytriumA3765
SchizochytriumA0789					SchizochytriumA4217
SchizochytriumA0775					SchizochytriumA3961
SchizochytriumA0774					SchizochytriumA6325
SchizochytriumA0770					SchizochytriumA4290
SchizochytriumA0765					SchizochytriumA6184
SchizochytriumA0762					SchizochytriumA5132
SchizochytriumA0758					SchizochytriumA2389
SchizochytriumA0742					SchizochytriumA2578
SchizochytriumA0741					SchizochytriumA8748
SchizochytriumA0722					SchizochytriumA7688
SchizochytriumA0710					SchizochytriumA0027
SchizochytriumA0706					SchizochytriumA7512
SchizochytriumA0695					SchizochytriumA0814
SchizochytriumA0685					SchizochytriumA0096
SchizochytriumA0680					SchizochytriumA6345
SchizochytriumA0674					SchizochytriumA1076
SchizochytriumA0664					SchizochytriumA0690
SchizochytriumA0641					SchizochytriumA1822
SchizochytriumA0638					SchizochytriumA4315
SchizochytriumA0637					SchizochytriumA4291
SchizochytriumA0616					SchizochytriumA0654
SchizochytriumA0611					SchizochytriumA3900
SchizochytriumA0592					SchizochytriumA1615
SchizochytriumA0589					SchizochytriumA0863
SchizochytriumA0576					SchizochytriumA8995
SchizochytriumA0568					SchizochytriumA4078
SchizochytriumA0565					SchizochytriumA1919
SchizochytriumA0559					SchizochytriumA9142
SchizochytriumA0551					SchizochytriumA4711
SchizochytriumA0547					SchizochytriumA4074
SchizochytriumA0536					SchizochytriumA6255
SchizochytriumA0527					SchizochytriumA3616
SchizochytriumA0526					SchizochytriumA7296
SchizochytriumA0484					SchizochytriumA0477
SchizochytriumA0482					SchizochytriumA8991
SchizochytriumA0463					SchizochytriumA1565
SchizochytriumA0460					SchizochytriumA2770
SchizochytriumA0455					SchizochytriumA8418
SchizochytriumA0433					SchizochytriumA6353
SchizochytriumA0421					SchizochytriumA3816
SchizochytriumA0413					SchizochytriumA4523
SchizochytriumA0403					SchizochytriumA8821
SchizochytriumA0383					SchizochytriumA0233
SchizochytriumA0380					SchizochytriumA1062
SchizochytriumA0372					SchizochytriumA8589
SchizochytriumA0368					SchizochytriumA5009
SchizochytriumA0355					SchizochytriumA6132
SchizochytriumA0353					SchizochytriumA5420
SchizochytriumA0350					SchizochytriumA8905
SchizochytriumA0347					SchizochytriumA6294
SchizochytriumA0342					SchizochytriumA0843
SchizochytriumA0331					SchizochytriumA7950
SchizochytriumA0321					SchizochytriumA7747
SchizochytriumA0313					SchizochytriumA2420
SchizochytriumA0305					SchizochytriumA4098
SchizochytriumA0298					SchizochytriumA3280
SchizochytriumA0288					SchizochytriumA1495
SchizochytriumA0279					SchizochytriumA5918
SchizochytriumA0272					SchizochytriumA4790
SchizochytriumA0261					SchizochytriumA4833
SchizochytriumA0256					SchizochytriumA3292
SchizochytriumA0253					SchizochytriumA7106
SchizochytriumA0227					SchizochytriumA8260
SchizochytriumA0226					SchizochytriumA4658
SchizochytriumA0224					SchizochytriumA4097
SchizochytriumA0220					SchizochytriumA3521
SchizochytriumA0211					SchizochytriumA7231
SchizochytriumA0200					SchizochytriumA7700
SchizochytriumA0194					SchizochytriumA6287
SchizochytriumA0192					SchizochytriumA1953
SchizochytriumA0187					SchizochytriumA7847
SchizochytriumA0186					SchizochytriumA7717
SchizochytriumA0179					SchizochytriumA4244
SchizochytriumA0169					SchizochytriumA0368
SchizochytriumA0162					SchizochytriumA1204
SchizochytriumA0158					SchizochytriumA8389
SchizochytriumA0147					SchizochytriumA5739
SchizochytriumA0110					SchizochytriumA6783
SchizochytriumA0096					SchizochytriumA0408
SchizochytriumA0095					SchizochytriumA7954
SchizochytriumA0094					SchizochytriumA5094
SchizochytriumA0088					SchizochytriumA0089
SchizochytriumA0086					SchizochytriumA1162
SchizochytriumA0080					SchizochytriumA3238
SchizochytriumA0078					SchizochytriumA5165
SchizochytriumA0074					SchizochytriumA4175
SchizochytriumA0069					SchizochytriumA1821
SchizochytriumA0054					SchizochytriumA1513
SchizochytriumA0042					SchizochytriumA1527
SchizochytriumA0038					SchizochytriumA5410
SchizochytriumA0034					SchizochytriumA2006
SchizochytriumA0031					SchizochytriumA7589
SchizochytriumA0025					SchizochytriumA7601
SchizochytriumA0011					SchizochytriumA3148
SchizochytriumA0010					SchizochytriumA6706
SchizochytriumA0005					SchizochytriumA6211
					SchizochytriumA2399
					SchizochytriumA0004
					SchizochytriumA7848
					SchizochytriumA3040
					SchizochytriumA4262
					SchizochytriumA0380
					SchizochytriumA2623
					SchizochytriumA0036
					SchizochytriumA3079
					SchizochytriumA6922

## Sheet: Tab S4 GO
Tab S4 GO terms significantly enriched in one pairwise comparison
	Biological process	Molecular function	Cellular component
S1 vs S2	DNA replication DNA packaging	protein heterodimerization activity	chromosome
	cellular macromolecular complex assembly	nucleoside-triphosphatase activity	chromosomal part
	cellular component biogenesis macromolecular complex assembly	pyrophosphatase activity	chromatin
	microtubule-based movement cellular component movement	hydrolase activity, acting on acid anhydrides, in phosphorus-containing anhydrides	nucleosome
	cellular component organization or biogenesis	hydrolase activity, acting on acid anhydrides	protein-DNA complex
	macromolecular complex subunit organization		organelle part
	nucleosome assembly chromatin assembly
	nucleosome organization protein-DNA complex assembly
	protein-DNA complex subunit organization
	chromatin assembly or disassembly cellular component assembly
	DNA conformation change chromosome organization
S1 vs S3	single-organism process single-organism cellular process	protein binding	intracellular organelle part
S2 vs S4		heterocyclic compound binding organic cyclic compound binding nucleotide binding nucleoside phosphate binding small molecule binding tetrapyrrole binding
S3 vs S4	lipid metabolic process lipid biosynthetic process fatty acid biosynthetic process	iron ion binding
